# Supplementary material for: Tryptophan hydroxylase (TRH) loss of function mutations in Daphnia deregulated growth, energetic, serotoninergic and arachidonic acid metabolic signalling pathways
Source: Sci Rep. 2019 Mar 6;9:3693. doi: 10.1038/s41598-019-39987-5 (PMC6403212; doi:10.1038/s41598-019-39987-5)
Supplement: Supplementary file 2 — File S1, [file 41598_2019_39987_MOESM2_ESM.xlsx]

## Sheet: T+Down
ProbeName	W1	W2	W3	W4	T+1	T+2	T+3	T+4	TA-1	TA-2	TA-3	TA-4	TB-1	TB-2	TB-3	TB-4	Fold	Genename
CUST_38871_PI429715507	0.388115	0.300219	0.384332	0.426105	-0.238689	-0.509923	-0.134066	0.0146141	-0.202478	-0.405382	0.158392	-0.037818	0.394577	0.177772	-0.0146151	-0.0350962	1.50703	Dapma7bEVm007310
CUST_61052_PI429715507	0.88931	0.451298	0.155833	0.676839	0.0986547	-0.38188	0.11927	-0.0620699	-0.758148	-0.489083	-0.196773	-0.748574	0.0477753	-0.447971	-0.0477753	0.152758	1.51553	Dapma7bEVm007017
CUST_112858_PI429715507	0.806276	0.41501	0.344794	0.277642	-0.113794	-0.096817	-0.128603	-0.304063	-0.184309	-0.152028	0.142016	0.0943365	0.0600662	0.0919037	-0.285366	-0.0600672	1.53874	Dapma7bEVm029252
CUST_85894_PI429715507	0.325661	0.13435	-0.0342007	0.195425	-0.483402	-0.332108	-0.456991	-0.593726	0.13435	-0.104231	0.0850163	0.0342007	0.0850163	0.116451	-0.456991	-0.483402	1.53886	Dapma7bEVm028541
CUST_56399_PI429715507	0.680594	0.178197	-0.0514154	0.522853	-0.10821	-0.458355	-0.449555	-0.16557	-0.267469	-0.266938	0.0514154	-0.0968561	0.196896	0.761754	0.313088	0.281244	1.5454	Dapma7bEVm002182
CUST_118179_PI429715507	0.653598	0.420461	0.0667729	-0.0256925	-0.31155	-0.243495	-0.512921	-0.382239	0.0881987	0.0537877	0.025692	0.257158	-0.489837	-0.0675673	-0.218227	0.0283351	1.55977	Dapma7bEVm003911
CUST_64930_PI429715507	-0.136196	0.414439	0.448189	0.0510521	-0.394537	0.266921	-0.830266	-0.862732	0.54811	0.621315	0.642262	0.781753	-0.293557	-0.0510516	-0.735406	-0.49969	1.56865	Dapma7bEVm015178
CUST_97192_PI429715507	0.530425	0.145593	-0.826995	-0.00641155	-0.749469	-0.432785	-0.91752	-0.80782	0.272701	-0.228827	0.00641108	-0.313184	0.360733	0.663864	0.430898	0.230064	1.61055	Dapma7bEVm026255
CUST_51105_PI429715507	0.725609	0.610292	0.275444	0.669202	0.0353136	0.00402021	-0.326752	-0.196519	-0.343098	0.0434737	-0.0510011	-0.0708413	0.214188	-0.202111	-0.00402069	-0.163708	1.61454	Dapma7bEVm007487
CUST_138819_PI429715507	0.334893	0.239804	0.682315	0.215741	-0.520293	-0.140932	-0.553159	-0.120709	0.132758	-0.0107803	0.0909567	0.0532084	0.0107803	-0.122518	-0.216033	-0.174351	1.62672	Dapma7bEVm003331
CUST_1228_PI429715507	0.0667357	0.0493448	2.88866	0.0396852	0.20688	-0.0135942	0.000957489	-0.0249927	-0.0400705	-0.0344462	-0.0706244	0.0447137	-0.000957489	-0.00426722	0.00973105	-0.0108442	1.64581	Dapma7bEVm005093
CUST_77770_PI429715507	-0.000518084	0.788862	0.884625	1.26176	-0.0412745	-0.0397851	0.0318522	0.0472538	-0.0591693	0.0385029	-0.0403872	-0.030443	-0.0481894	0.000518322	-0.0609903	0.0106785	1.66344	Dapma7bEVm001746
CUST_51858_PI429715507	0.775852	0.646595	0.344347	0.93889	0.0753555	-0.423763	-0.0753555	0.182163	-0.680186	-0.618259	-0.413864	-0.655004	0.140371	-1.14627	0.145761	-0.137126	1.6665	Dapma7bEVm008177
CUST_130393_PI429715507	1.01568	-0.272698	1.03613	0.85243	-0.0203853	-0.441716	-0.0877628	0.215549	-0.548584	-1.07318	-0.559637	-1.3687	0.373435	0.114047	0.0203853	0.161154	1.67187	Dapma7bEVm000080
CUST_146336_PI429715507	0.920416	0.298621	0.318237	0.750482	-0.126368	-0.0540905	-0.277924	-0.236108	0.0449362	-0.110657	0.154683	-0.0449362	0.222424	0.243087	-0.265161	-0.254866	1.67663	Dapma7bEVm006524
CUST_26255_PI429715507	1.2978	0.0153255	1.0586	0.558025	0.0393651	-0.0696704	-0.029845	-0.0341449	0.00721335	-0.00721312	-0.0279245	0.0176616	-0.0484066	0.0455804	-0.00836134	-0.0124798	1.68882	Dapma7bEVm011034
CUST_24996_PI429715507	0.522062	0.552331	0.334578	0.701905	-0.00190973	-0.638087	-0.150251	-0.124432	-0.168707	-0.736173	0.00190926	-0.227643	0.428003	0.00455475	-0.0366492	0.0406818	1.68926	Dapma7bEVm029638
CUST_135287_PI429715507	0.54343	0.168081	0.590387	0.419047	-0.490464	-0.109603	-0.517821	-0.279682	0.397362	-0.144398	0.3072	0.398135	0.109603	-0.140554	-0.227994	-0.18267	1.71669	Dapma7bEVm000656
CUST_135966_PI429715507	0.168922	0.393317	0.458589	0.765026	-0.392223	-0.219451	-0.388731	-0.381556	0.217705	-0.235837	0.270365	0.0618153	0.135376	-0.0676842	-0.0618153	-0.229746	1.73142	Dapma7bEVm000206
CUST_135288_PI429715507	0.531568	0.129936	0.538472	0.284259	-0.552614	-0.129936	-0.518758	-0.484774	0.425292	-0.286483	0.340122	0.447133	0.180056	-0.265567	-0.253712	-0.373947	1.73217	Dapma7bEVm000656
CUST_25449_PI429715507	1.01836	0.637808	0.267996	0.930942	0.115485	-0.485828	-0.0734463	0.0926285	-0.654495	-0.757957	-0.278604	-0.64753	0.196492	-0.634544	0.0734472	-0.14619	1.74299	Dapma7bEVm011550
CUST_161365_PI429715507	0.216064	0.245838	1.01851	-0.0426402	-0.331486	-0.415725	-0.461844	-0.606993	0.216863	0.725564	0.482682	0.209526	0.0152993	-0.0939579	-0.0152993	-0.0835471	1.75742	Dapma7bEVm013070
CUST_43524_PI429715507	1.65931	-0.410235	0.236135	0.907511	0.125123	-1.05041	-0.436912	0.374934	-0.953922	-1.16641	-0.790623	-0.125112	0.765711	-0.300708	0.337787	0.562611	1.79626	Dapma7bEVm011408
CUST_7357_PI429715507	1.30262	0.427185	0.248307	1.30049	-0.0116401	-0.0844569	0.0383763	-0.128328	-0.617068	-0.489787	-0.411049	-0.552527	0.52119	-0.450523	0.0116405	0.0531921	1.82281	Dapma7bEVm004041
CUST_50048_PI429715507	0.610566	0.643868	0.584354	0.907711	-0.437107	-0.38797	-0.093678	0.0621328	-0.0831661	-0.600966	-0.211719	0.181957	0.465817	-0.238577	-0.0137181	0.0137177	1.86708	Dapma7bEVm000315
CUST_156157_PI429715507	0.821514	0.714665	0.768669	0.984498	-0.0837564	0.00539589	-0.256706	0.00812244	-0.254609	-0.00539589	0.0582256	-0.157088	0.0870352	-0.408327	-0.178267	-0.349579	1.87134	Dapma7bEVm007487
CUST_61148_PI429715507	1.2758	0.673588	0.452562	1.01949	-0.057229	-0.257663	0.00719643	-0.00719643	-0.732494	-0.698219	-0.297765	-0.606944	0.273404	-0.224833	0.0741053	0.107152	1.91068	Dapma7bEVm007786
CUST_141887_PI429715507	0.234509	0.628443	0.666917	0.771637	-0.400699	-0.113944	-0.471086	-0.461605	0.196583	-0.162513	0.610877	0.113943	-0.337786	0.246427	-0.612381	-0.49719	1.91482	Dapma7bEVm028557
CUST_22371_PI429715507	1.12783	0.734213	1.00042	0.193026	-0.311863	-0.0620861	0.028801	-0.380571	1.0787	-0.187127	0.595264	0.669418	-0.028801	-0.352141	-0.344773	-0.398073	1.92559	Dapma7bEVm007023
CUST_101848_PI429715507	0.763783	0.600529	0.630252	0.168547	-0.392898	-0.122298	-0.527937	-0.59112	0.481812	-0.101173	0.628444	0.799048	0.0796905	-0.0796909	-0.279779	-0.0930071	1.93099	Dapma7bEVm021921
CUST_85719_PI429715507	0.539053	0.565771	0.632512	0.910346	-0.290781	-0.613995	-0.190613	-0.128958	-0.497798	-0.860032	-0.400175	-0.242419	0.258128	0.128957	0.808774	0.515768	1.95614	Dapma7bEVm007235
CUST_61087_PI429715507	1.28672	1.25119	0.566478	0.550124	0.15	-0.422378	0.0661821	-0.0852938	-0.291583	-0.865651	-0.0814586	-0.966068	0.622811	-0.168375	-0.0661821	0.172939	1.98137	Dapma7bEVm007017
CUST_42846_PI429715507	1.24355	0.787242	0.72034	0.930684	-0.032649	-0.00644302	0.123067	-0.376806	-0.574237	0.0592713	-0.0125604	0.0517192	-0.14686	0.00644302	-0.23782	-0.0875039	1.99123	Dapma7bEVm014512
CUST_1816_PI429715507	0.180825	0.603019	0.909487	0.851628	-0.348683	-0.181149	-0.630954	-0.287076	-0.378021	0.0443487	0.0944805	0.145765	0.298671	-0.705257	-0.515894	-0.0443478	1.99751	Dapma7bEVm010283
CUST_83289_PI429715507	0.149183	0.0732985	-0.271655	-0.393406	-1.07677	-0.923093	-1.07848	-1.41112	0.372757	0.0712132	0.420276	0.435736	0.0916152	0.160788	-0.287297	-0.0712128	2.01631	Dapma7bEVm015932
CUST_63951_PI429715507	0.0604963	0.505355	0.251328	0.375173	-0.398853	-0.803375	-1.07622	-0.641237	0.514221	-0.527754	0.265641	0.0822563	-0.0604973	0.0702724	-0.470987	-0.428022	2.03921	Dapma7bEVm025330
CUST_22463_PI429715507	1.19362	0.782246	0.553466	1.34023	-0.109826	-0.246041	-0.0473547	-0.00251675	-0.0860653	-0.24355	0.24812	-0.124311	0.61851	-0.435846	0.00251675	0.0527315	2.09772	Dapma7bEVm027610
CUST_107306_PI429715507	0.309621	0.980197	0.220243	0.516638	-0.217692	-1.39947	-0.750463	0.118304	-1.41405	-1.22174	-0.569449	-1.17118	0.189347	-0.0439978	0.153947	0.0439978	2.09799	Dapma7bEVm007085
CUST_150813_PI429715507	0.71113	0.485498	0.203179	0.884456	0.0131598	-0.745686	-1.0135	-0.271461	-0.179146	-0.426219	0.197178	-0.337687	0.510563	-0.0863514	-0.0131588	0.197894	2.10736	Dapma7bEVm030545
CUST_26454_PI429715507	0.922745	0.783816	0.647337	1.28411	-0.370758	0.133026	-0.379547	-0.0585804	-0.033062	0.033062	0.649617	0.0799575	-0.184726	-0.193323	-0.136139	-0.231735	2.11179	Dapma7bEVm028445
CUST_70316_PI429715507	1.61518	0.793802	0.527027	0.894439	0.122488	-0.157526	-0.00990772	-0.446474	-0.508452	-0.0534163	0.14423	0.0099082	-0.545499	0.367068	-0.153747	-0.103538	2.11472	Dapma7bEVm014512
CUST_142662_PI429715507	1.69585	1.18376	-0.0118449	1.41233	-0.034631	-0.00649858	-0.0330501	0.00448751	-0.00448775	-0.0640011	-0.00480843	-0.063479	0.371245	1.74738	1.2717	1.91943	2.12498	Dapma7bEVm024144
CUST_136323_PI429715507	1.40037	1.06383	0.483715	1.43486	0.093606	0.151765	-0.332988	0.120443	-0.571884	-0.0936065	0.404855	-0.0980763	-0.947628	-0.0960665	-0.203643	-0.569936	2.12504	Dapma7bEVm009931
CUST_73731_PI429715507	0.599784	1.16572	0.966068	0.521901	-0.364758	-0.226046	-0.208707	-0.310325	0.158717	-0.134823	0.471657	0.134823	-0.236522	0.602977	-0.239856	-0.282806	2.12996	Dapma7bEVm006413
CUST_145010_PI429715507	1.10397	1.57819	0.0129137	1.74223	-0.0203469	-0.0294466	0.000307083	-0.0134399	0.00334716	-0.000307083	0.119929	-0.0207567	-0.0098927	0.000404358	-0.0107403	-0.0264328	2.1811	Dapma7bEVm028885
CUST_46283_PI429715507	1.22797	0.7565	0.628126	1.13691	-0.129035	-0.428026	-0.281898	0.0740938	-0.115543	-0.164618	0.018713	-0.0187135	0.630196	-0.364771	0.0520706	-0.0637193	2.18645	Dapma7bEVm027610
CUST_145464_PI429715507	0.985207	0.841246	0.62634	1.45794	-0.188338	-0.0641394	-0.272484	-0.109815	0.0985908	0.0385685	0.404945	-0.109545	-0.0385685	0.256077	-0.0540371	-0.35676	2.19828	Dapma7bEVm015928
CUST_16966_PI429715507	1.48286	0.625619	0.583323	1.22058	-0.18635	-0.261307	-0.292422	0.0544872	-0.163569	-0.240883	0.0673819	-0.25744	0.549382	-0.34508	0.0417461	-0.0417471	2.21836	Dapma7bEVm001595
CUST_124167_PI429715507	1.72886	0.936121	0.509538	1.39582	-0.0227122	4.74453e-05	0.0651331	-0.0818455	0.0324702	-0.0528073	-0.0172589	-0.086349	-4.76837e-05	0.087075	-0.0174944	-0.140662	2.22288	Dapma7bEVm001756
CUST_121983_PI429715507	0.980617	0.276051	0.284935	1.07628	-0.559796	0.150293	-0.777411	-0.85499	0.0542278	-0.119888	0.138307	-0.131311	-0.0418749	0.0418749	-0.611414	-0.615753	2.24225	Dapma7bEVm030472
CUST_85717_PI429715507	0.628482	0.691635	0.669603	0.795702	-0.400658	-0.837994	-0.371605	-0.267473	-0.737637	-1.09465	-0.425962	-0.159913	0.16262	0.159912	0.786613	0.421519	2.24356	Dapma7bEVm007235
CUST_85215_PI429715507	1.05308	0.479227	1.84737	0.998786	-0.0649314	-0.252847	-0.109469	0.0536671	-0.339026	-0.072875	-0.0868359	-0.423094	0.527438	0.30869	0.384088	-0.0536671	2.27838	Dapma7bEVm001546
CUST_6045_PI429715507	1.66493	0.192336	1.28538	1.42225	-0.00263929	-0.215391	0.00263882	-0.0242653	-0.584375	-0.584375	-0.192708	-0.7589	0.690484	-0.431024	0.067914	0.140761	2.29921
CUST_142469_PI429715507	0.49124	1.62926	1.4036	0.575156	-0.38169	0.390771	-0.354549	-0.364855	-0.128512	-0.0522799	0.588696	0.291714	0.0522795	-0.367196	-0.329501	-0.340466	2.30121
CUST_53474_PI429715507	1.11597	0.906334	0.923152	0.903981	-0.371425	0.447477	-0.678737	-0.661113	0.0703707	0.134962	-0.0901213	-0.0703707	0.30389	-0.418041	-0.296736	-0.133307	2.42555	Dapma7bEVm008817
CUST_102589_PI429715507	0.769949	1.55044	1.55277	1.3462	-0.0338364	0.227156	-0.101611	-0.000465393	-0.196641	-0.131224	0.797339	0.180333	-0.478555	-0.684634	0.000464439	-0.0108643	2.43181	Dapma7bEVm002059
CUST_101191_PI429715507	-0.00149918	0.0570011	0.194861	0.192671	-1.63191	-0.78274	-1.15075	-1.1699	0.492636	0.0717707	0.112108	0.00149822	0.421778	-0.832484	-0.756628	-0.0422134	2.45306	Dapma7bEVm014956
CUST_126337_PI429715507	0.0994406	0.89163	0.904647	0.182083	-1.15513	-0.6153	-0.570225	-0.772131	0.0468469	-0.0448842	0.417097	0.0448842	-0.722736	0.216299	-1.02087	-1.02169	2.45827	Dapma7bEVm002727
CUST_113777_PI429715507	0.565827	1.56624	0.12747	1.11368	-0.513253	-0.561213	-0.20446	-0.550009	0.597814	0.274292	0.870114	1.0156	-0.560207	-0.164958	-0.215702	-0.127471	2.46321	Dapma7bEVm005216
CUST_147640_PI429715507	0.982833	0.893423	0.996534	0.656769	-0.197572	-0.591295	-0.632571	-0.283758	0.11708	-0.5435	0.55471	0.239706	0.301419	-0.11708	-0.168335	-0.269744	2.47716	Dapma7bEVm010271
CUST_11052_PI429715507	0.625913	1.00857	0.477642	1.03041	-0.160839	-0.324281	-0.832573	-0.865681	-0.0635343	-0.893535	0.173735	-0.579168	0.320042	0.396561	0.0635343	-0.763449	2.5166	Dapma7bEVm000096
CUST_146512_PI429715507	0.940236	1.25235	1.23333	0.780058	-0.199587	-0.573715	-0.470923	0.077033	-0.434712	-0.653615	0.482183	-0.273213	0.322411	-0.425317	-0.0697908	0.0697899	2.53729	Dapma7bEVm010187
CUST_158577_PI429715507	1.46625	2.06807	0.312127	1.57806	-0.08125	0.0980122	0.0549924	-0.138886	-0.0549924	-0.124921	0.659028	-0.167561	-0.105658	0.295402	-0.106863	-0.195987	2.58992	Dapma7bEVm025027
CUST_138930_PI429715507	1.71963	0.679656	0.828092	1.51154	-0.000705242	-0.393587	-0.396945	0.000705719	-0.0824676	-0.625681	-0.147057	-0.484658	0.993711	-0.331619	0.0841737	0.0173454	2.60695	Dapma7bEVm024405
CUST_50442_PI429715507	0.394014	0.40182	1.30888	-0.684573	-1.81074	1.35208	-1.7865	-1.87565	1.50364	1.22482	1.48177	2.08945	-1.80441	-0.394015	-1.79406	-1.92704	2.61215	Dapma7bEVm000775
CUST_78329_PI429715507	1.56899	0.248739	-0.24874	2.17482	0.756862	-2.54676	-0.418561	0.382681	-2.57434	-2.57575	-1.61134	-2.98344	2.19498	-0.601987	0.815459	0.712969	2.62514	Dapma7bEVm011255
CUST_83287_PI429715507	0.287411	0.173749	-0.686389	-0.263477	-1.38145	-1.44092	-1.54558	-1.70283	0.381015	0.0806222	0.00187635	0.225446	0.16772	0.111277	-0.187988	-0.00187635	2.63083	Dapma7bEVm015932
CUST_139010_PI429715507	0.783721	1.15348	1.21296	0.254724	-0.774837	0.196632	-0.409322	-1.22364	-0.0201707	0.0201702	0.56077	-0.154605	-0.594838	0.162415	-1.06994	-1.13378	2.64637	Dapma7bEVm030472
CUST_22679_PI429715507	0.613604	0.206494	0.381397	0.363926	-1.48583	0.0692034	-1.17296	-1.49667	0.0506659	-0.0506659	0.0854244	0.0966377	-0.472707	-0.336144	-1.08206	-1.26967	2.66276	Dapma7bEVm005797
CUST_30363_PI429715507	2.13621	0.139756	0.412091	2.25324	-0.436327	0.165905	-0.25266	-0.363885	-1.2405	-0.729321	-1.16157	-1.34785	1.57613	0.377905	0.418382	-0.139756	2.74549	Dapma7bEVm000939
CUST_101461_PI429715507	0.835805	0.410746	0.370576	0.186168	-1.31424	0	-1.33647	-1.39785	0.0419416	0	0.133121	0.255989	-0.561164	0	-1.1533	-1.12243	2.75674	Dapma7bEVm020394
CUST_118326_PI429715507	1.10946	0.952974	1.07094	1.12612	-0.586748	-0.0522804	-0.499424	-0.465496	0.222661	0.000229836	0.23402	-0.000228882	-0.0234289	0.250318	-0.51012	-0.538977	2.76228	Dapma7bEVm004755
CUST_19483_PI429715507	1.32309	0.16446	1.65708	1.31468	0.316501	-0.850445	-0.164461	-0.74265	-0.86438	-0.88775	-0.892874	-0.872988	1.34846	-0.879947	0.672733	0.820272	2.78002	Dapma7bEVm008607
CUST_8482_PI429715507	1.40477	1.08091	1.91055	0.849095	-0.227327	0.157698	-0.367647	-0.293823	-0.369734	-0.262437	-0.157698	-0.21659	-0.366086	0.291655	0.403032	0.203468	2.8169	Dapma7bEVm007786
CUST_69992_PI429715507	2.28025	1.55578	-0.093195	2.14603	0.0797887	-0.533272	-0.0373621	0.190776	-0.942148	-0.595873	-0.593763	-0.612761	0.534272	-0.302214	0.0390649	0.0373621	2.92256	Dapma7bEVm026390
CUST_56895_PI429715507	1.50041	1.23375	0.743638	1.42283	0.120236	-1.12023	-0.12263	-0.191744	-1.57398	-1.82704	0.234196	-1.44828	-0.0320826	-1.09245	0.0417328	0.0320826	2.93579	Dapma7bEVm001682
CUST_52798_PI429715507	1.82081	0.30431	1.0208	1.99439	0.29037	-0.941647	-0.0682626	-0.375339	-0.816905	-0.84859	-0.886875	-0.920839	1.34896	-0.755767	0.354126	0.0682621	2.94608	Dapma7bEVm003563
CUST_15555_PI429715507	1.00273	1.73184	0.071034	1.94076	0.290383	-0.957843	-0.899996	0.0603695	-1.0013	-0.808544	-0.794251	-0.726152	0.353846	-0.060369	0.324937	-0.38127	2.95542	Dapma7bEVm015125
CUST_159107_PI429715507	1.5259	0.576941	0.687669	1.57383	-0.10453	-1.63044	-0.00488472	-0.160625	-1.34842	-1.75483	0.0048852	-1.31207	0.91836	-0.548783	0.0858049	0.00627184	2.96125	Dapma7bEVm001758
CUST_113750_PI429715507	1.48773	1.03038	1.11781	1.06534	-0.406945	0.350574	-0.606823	-0.967232	-0.119319	0.0418138	-0.0418129	-0.0659618	0.291887	0.3608	-0.504832	-0.294966	2.99576	Dapma7bEVm008817
CUST_113746_PI429715507	1.37925	0.94177	0.940441	0.949904	-0.585896	0.220798	-0.785191	-0.995234	-0.355082	0.0392456	-0.262501	-0.0392456	0.14634	0.330883	-0.618793	-0.392997	3.00887	Dapma7bEVm004325
CUST_113742_PI429715507	1.40665	0.845216	0.985249	0.887302	-0.506413	0.134043	-0.93062	-1.00888	-0.288204	-0.0135851	-0.129778	0.0135841	0.157271	0.387084	-0.554886	-0.327681	3.05056	Dapma7bEVm004325
CUST_11600_PI429715507	2.7426	0.0687523	-0.0687513	2.40887	0.792938	-3.34775	0.800847	0.455563	-5.69606	-5.28947	-5.46303	-5.75962	-0.28254	-4.01524	0.638899	0.553212	3.05774	Dapma7bEVm022885
CUST_17021_PI429715507	1.70769	0.858924	0.816767	1.38253	-0.0412798	-1.60388	0.0412798	-0.0968208	-1.36767	-1.9111	-0.112618	-1.12644	0.616456	-0.489659	0.110382	0.0754194	3.06662	Dapma7bEVm001758
CUST_98437_PI429715507	1.34303	1.26235	1.37782	0.889239	-0.205487	-1.03047	-0.432427	0.0192976	-0.757821	-0.767583	0.427321	-0.424101	0.460616	-0.513197	0.153235	-0.0192981	3.09594	Dapma7bEVm010187
CUST_124323_PI429715507	2.18509	0.902129	1.70313	1.72638	-0.0626102	-0.00333309	0.00333309	-0.0383556	-0.0336621	-0.00813365	-0.0202713	-0.0609293	1.13588	0.00523972	-0.00350904	0.128646	3.14797	Dapma7bEVm003259
CUST_23641_PI429715507	0.35412	0.286225	-0.0645518	0.0645513	-2.53672	-0.562164	-1.4584	-1.45166	0.573447	0.153336	0.243222	0.243597	0.607596	-0.756673	-0.637923	-0.229762	3.16525	Dapma7bEVm014956
CUST_99866_PI429715507	1.04885	1.13671	1.30768	1.1162	-0.526836	-0.12868	-0.837211	-0.571583	0.349483	-0.327585	0.788157	0.12868	-0.329215	0.650446	-0.216571	-0.464978	3.17871	Dapma7bEVm000058
CUST_23637_PI429715507	0.170694	0.0318189	0.373355	0.0612483	-1.77895	-0.962427	-1.81128	-1.5825	0.511482	0.0385604	0.235439	-0.0318189	0.520985	-1.01531	-0.76187	-0.127491	3.23344	Dapma7bEVm014956
CUST_97562_PI429715507	2.97568	-0.25914	-0.536534	2.82095	1.18962	-4.20385	0.259141	0.942769	-5.18994	-5.83476	-2.97292	-5.09596	2.49488	-2.25274	1.26164	1.19451	3.25649	Dapma7bEVm009953
CUST_69917_PI429715507	0.750197	0.397039	1.04726	-0.103734	-1.70033	0.450286	-1.89096	-1.59165	0.626792	0.103733	0.798145	0.820936	-1.0114	-0.931614	-1.49104	-1.76003	3.26222	Dapma7bEVm006956
CUST_133870_PI429715507	0.489801	1.02102	1.26983	0.973375	-0.415808	-1.1588	-0.316832	-1.19183	-0.43257	-1.2473	0.348264	-1.25395	0.393357	0.358645	0.0283532	-0.0283532	3.27008	Dapma7bEVm000672
CUST_159449_PI429715507	1.38411	1.46446	0.102361	1.85675	-0.270546	-1.02683	-0.670375	-0.102362	0.139804	-0.224745	0.180438	-0.285921	0.155411	0.330459	-0.176648	-0.340111	3.29311
CUST_96780_PI429715507	1.2347	1.26839	1.17553	0.959573	-0.921632	0.266969	-0.920293	-0.819507	-0.123224	0.0700645	0.217018	-0.0700645	-0.476014	0.441832	-0.704078	-1.04379	3.38268	Dapma7bEVm000947
CUST_107755_PI429715507	0.995242	0.646028	1.28038	0.017065	-1.40162	0.423882	-1.6281	-1.50393	0.677005	-0.017066	1.08479	0.867719	-0.768228	-0.707173	-1.33062	-1.63707	3.39196	Dapma7bEVm006956
CUST_33489_PI429715507	0.168786	0.270006	0.207775	0.143978	-1.73032	-1.11748	-1.76094	-1.66749	0.542925	0.00418091	0.3463	-0.00418091	0.479624	-0.878498	-0.676062	-0.129942	3.40273	Dapma7bEVm014956
CUST_162299_PI429715507	1.68149	1.70538	2.22379	1.3878	-0.0603683	0.0403447	0.0153291	-0.074863	-0.0182321	-0.033196	0.526305	-0.0582862	0.257366	-0.0715449	-0.0153289	-0.0255108	3.40937	Dapma7bEVm030461
CUST_65691_PI429715507	0.850115	0.847917	0.920301	0.862036	-0.55667	-1.04236	-1.39702	-0.618453	-0.107019	-0.485998	0.549215	0.171993	0.107019	0.638435	-0.480486	-0.406179	3.41934	Dapma7bEVm003923
CUST_145614_PI429715507	2.28244	1.43005	1.21625	1.94349	-0.0835738	-0.098002	-0.0599346	-0.0159197	-0.123663	0.0159199	0.493193	-0.0708733	1.56919	-0.0509398	-0.0832374	0.367574	3.44001	Dapma7bEVm000704
CUST_55227_PI429715507	0.332415	0.90525	0.954205	0.66826	-1.38081	-0.733231	-1.07925	-1.10919	0.35979	-0.423799	0.456405	0.384027	-0.332415	0.621443	-1.18898	-0.925427	3.45971	Dapma7bEVm009899
CUST_81086_PI429715507	1.46997	1.88171	2.90681	0.953198	0.499354	-0.539308	0.150926	-0.171449	-0.530251	-0.253746	1.12986	-0.298754	0.17205	-0.150927	-0.474973	-0.26444	3.52602	Dapma7bEVm000310
CUST_82332_PI429715507	2.19381	1.22955	0.512549	1.76392	-0.000413895	-1.36974	-0.353856	0.0824389	-2.32178	-2.10645	-0.085947	-1.85126	0.793847	-0.878943	0.000413895	0.277953	3.56858	Dapma7bEVm005094
CUST_145660_PI429715507	1.1649	1.66045	3.1835	1.18899	-0.0888276	-0.0648122	-0.0940361	0.0318091	-0.0821912	-0.113014	1.26973	-0.0424783	-0.059	0.578047	-0.00982428	0.00982428	3.61358	Dapma7bEVm000421
CUST_90215_PI429715507	1.90962	1.02957	0.298576	1.40818	-0.52962	-0.984455	-1.06402	-0.230196	0.141949	-0.321449	0.0252929	-0.153213	0.651487	-0.183519	-0.0252933	0.440341	3.63904	Dapma7bEVm014459
CUST_85469_PI429715507	0.86227	1.70172	1.50419	0.967497	-0.390678	-0.866133	-0.796793	-0.3823	0.601324	-0.487868	1.30563	0.188284	-0.188284	0.738646	-0.59087	-0.486215	3.65	Dapma7bEVm014975
CUST_72169_PI429715507	1.06266	1.05586	1.15605	1.14983	-1.0436	-0.305017	-0.853212	-0.95295	0.154519	-0.109474	0.219364	0.183115	-0.260351	0.109473	-0.766291	-0.802255	3.71869	Dapma7bEVm000199
CUST_21859_PI429715507	1.74186	1.52531	0.59133	2.0544	-0.0197544	-1.80201	0.0424242	0.0794148	-0.45054	-0.933399	-0.0729313	-0.284869	0.601331	0.0197544	-0.106707	-0.0776906	3.74044	Dapma7bEVm006814
CUST_153318_PI429715507	-0.08004	3.27006	0.848186	1.65979	0.0800395	-0.382149	-0.888126	-0.896074	-0.882213	-0.879301	-0.59722	-0.370387	2.41384	2.00963	3.60266	3.27683	3.85325	Dapma7bEVm025044
CUST_74681_PI429715507	1.9722	2.00259	0.291105	1.75215	-0.499184	-0.391794	-0.427763	-0.466797	-0.434099	-0.494173	0.250949	-0.0459433	1.00594	0.0459433	0.076128	-0.44886	3.86614	Dapma7bEVm008335
CUST_114132_PI429715507	0.643819	2.63806	2.24564	1.37204	-0.249902	-0.471118	-0.187442	-0.167315	-0.176558	-0.0695944	0.568112	0.238532	0.02075	-0.40281	-0.020751	0.0950594	3.98294	Dapma7bEVm001314
CUST_75205_PI429715507	2.00647	1.49483	2.78066	1.70688	-0.0715902	-0.0628727	-0.0651343	-0.0678408	0.0860684	-0.0870423	1.06467	-0.104558	0.335049	0.0208554	-0.0208554	-0.0298133	4.18164	Dapma7bEVm009115
CUST_9703_PI429715507	2.50643	3.18855	1.24891	1.39808	0.00345349	-0.0352366	-0.0467808	0.0246029	-0.00248456	-0.0456579	2.04877	-0.0306582	-0.00549102	0.000160217	-0.000160217	-0.00123978	4.28407	Dapma7bEVm004490
CUST_88186_PI429715507	2.01514	1.51337	1.06314	2.59518	0.527436	-0.574588	-0.588005	-0.58893	-0.553721	-0.57954	-0.591139	-0.527436	2.64134	-0.557415	0.933082	0.561487	4.29521	Dapma7bEVm003967
CUST_129140_PI429715507	1.4356	2.8749	1.35108	1.84275	-0.112966	-0.32099	-0.325907	-0.171098	0.0864768	-0.174289	1.32971	-0.0887425	0.362696	0.653977	-0.086477	-0.162571	4.31339	Dapma7bEVm009688
CUST_16674_PI429715507	0.251565	1.19391	0.81975	-0.0152454	-1.58601	-1.59025	-1.54019	-1.51199	1.1351	0.0152459	1.64202	0.765464	-1.59459	1.11002	-1.58779	-1.60176	4.34575	Dapma7bEVm018675
CUST_32230_PI429715507	0.126649	1.69159	0.834944	0.961045	-1.5894	-0.528823	-1.16658	-1.65753	0.579586	-0.0514755	1.09386	0.0514755	-0.480593	0.866535	-0.384334	-0.677107	4.405	Dapma7bEVm026952
CUST_80879_PI429715507	0.557569	1.1977	1.08673	0.772119	-1.34312	-0.621294	-2.08623	-0.891966	0.401405	-0.374946	1.13561	0.117774	-0.117774	0.973961	-0.761681	-0.710838	4.40513	Dapma7bEVm009294
CUST_138931_PI429715507	2.31834	0.681048	1.73665	2.01941	0.52846	-1.77996	-0.36004	-0.194993	-1.53224	-1.61794	-0.295836	-1.79138	1.59261	-1.32953	0.194993	0.438909	4.40913	Dapma7bEVm024405
CUST_133899_PI429715507	2.1631	1.95573	2.19139	2.2072	-0.0627501	-0.0175326	0.00888729	-0.0130014	-0.0588579	-0.00888729	0.533799	-0.0525699	0.708638	-0.0407772	-0.0432949	0.425006	4.43967	Dapma7bEVm000672
CUST_136324_PI429715507	2.39184	1.8904	0.138463	2.13464	-0.444035	-0.577457	-0.539066	-0.495744	-0.53772	0.130766	0.949788	-0.50018	-0.065105	0.0490479	0.179067	-0.0490479	4.44725	Dapma7bEVm009931
CUST_111433_PI429715507	0.734824	2.21307	1.62891	2.41615	-0.464888	-0.314293	-0.369045	-0.473648	-0.228187	-0.433183	1.09178	0.25872	1.39676	0.228187	-0.396725	-0.419654	4.44969	Dapma7bEVm003220
CUST_65548_PI429715507	1.35977	1.12404	0.9501	1.43045	-1.68864	0.896869	-1.75209	-1.3222	-0.0501385	0.653069	0.468808	0.0501375	-0.627513	-0.191532	-1.36603	-1.46468	4.53973	Dapma7bEVm000696
CUST_145658_PI429715507	1.75174	1.58635	1.84097	2.07891	-0.124053	-0.445386	-0.425289	-0.488928	0.359181	-0.535864	1.48583	-0.256551	0.424489	0.124053	-0.432413	-0.492433	4.54855	Dapma7bEVm010829
CUST_76579_PI429715507	1.81088	1.66306	1.10064	2.33881	-0.437615	-0.484306	-0.673938	-0.302284	0.0785036	-0.244297	1.00124	-0.0785041	0.446693	0.59566	-0.16317	-0.1345	4.60398	Dapma7bEVm023129
CUST_34243_PI429715507	2.50839	1.20601	1.518	3.57722	-0.0277765	-0.0586369	-0.0281432	0.0424356	-0.0814006	0.077271	-0.0904381	-0.0166311	-0.0678985	0.0106158	-0.0106161	0.035619	4.66034	Dapma7bEVm003518
CUST_18751_PI429715507	1.76952	2.36134	2.31149	2.0878	0.0604124	-0.674319	0.845348	-0.599962	-0.44379	-0.384489	0.929428	-0.0988846	-0.690914	-0.77661	0.113522	-0.0604124	4.67403	Dapma7bEVm002601
CUST_129188_PI429715507	0.986462	2.30137	1.53226	2.26731	-0.474309	-0.468472	-0.431258	-0.443472	0.431258	-0.458987	0.9175	0.480965	-0.441581	0.617684	-0.439411	-0.467648	4.67909	Dapma7bEVm003305
CUST_89701_PI429715507	1.65948	2.5681	2.40948	2.40089	0.0780706	-0.427849	0.248934	0.139806	-0.189495	-0.593388	1.2537	-0.328133	-0.347841	-0.0780697	-0.115385	-0.195812	4.756	Dapma7bEVm002601
CUST_82375_PI429715507	1.07934	1.2155	1.52659	1.13285	-1.1259	-0.904553	-1.59796	-0.4812	0.124462	-0.183454	1.24976	0.435833	-0.124463	1.00293	-0.712046	-0.770286	4.80978	Dapma7bEVm004714
CUST_74395_PI429715507	2.21435	2.02035	1.20327	3.40327	0.381763	-0.221411	-0.198189	-0.201974	-0.204215	-0.179218	1.18396	-0.207296	0.179218	0.530642	-0.20017	-0.21495	4.82411	Dapma7bEVm003623
CUST_7334_PI429715507	2.30861	1.24512	1.34757	2.2577	0.174305	-1.24957	-0.725603	-0.134673	-1.42666	-0.833468	-1.28125	-0.887716	1.10712	-0.384956	0.134674	0.401966	4.8354	Dapma7bEVm014006
CUST_31812_PI429715507	3.38951	2.33757	-0.0178437	3.49768	-0.00742006	-0.00143313	0.00143337	0.00922227	-0.00502539	-0.0269275	0.221343	-0.0180895	0.00191712	-0.00577188	0.00684261	-0.0188951	4.92895	Dapma7bEVm015376
CUST_138794_PI429715507	3.10138	2.24667	0.875575	2.95898	-0.0217907	0.0111647	-0.0125473	-0.0203032	-0.0245821	-0.0602207	0.397851	-0.0744266	1.56809	-0.0590124	0.220162	-0.0111649	4.94687	Dapma7bEVm001105
CUST_46939_PI429715507	1.12164	0.407763	1.00504	0.418936	-2.24738	0.160493	-1.97806	-2.22621	0.273844	-0.160493	0.64899	0.914326	-1.2376	-1.42276	-1.57273	-1.39737	4.96273	Dapma7bEVm000773
CUST_87827_PI429715507	2.73357	2.11894	2.01092	2.4153	0.577651	-0.462111	-0.191443	0.0582972	-0.480911	-0.382867	-0.0582976	-0.439185	0.914741	-0.308631	-0.46694	0.150845	5.00748	Dapma7bEVm015400
CUST_88973_PI429715507	1.47942	0.596759	1.01517	0.325974	-2.01683	0.060235	-2.07855	-1.90893	0.342395	-0.060236	0.607985	0.915034	-1.21535	-0.623221	-1.43768	-1.30656	5.06425	Dapma7bEVm023492
CUST_44886_PI429715507	1.77741	2.60372	2.48153	2.53784	0.0279064	-0.319528	0.312365	-0.0139484	-0.216612	-0.893183	1.27476	-0.451208	-0.434781	-0.115082	0.0139475	-0.285741	5.09268	Dapma7bEVm002601
CUST_140931_PI429715507	3.61063	1.77353	0.363324	3.61915	0.0138831	-0.0359054	0.017015	-0.0454893	0.0442741	-0.0321662	0.0300684	-0.0220268	-0.0171502	-0.0138829	-0.0245628	-0.0653667	5.11339	Dapma7bEVm004845
CUST_78014_PI429715507	0.892987	2.52138	1.84112	1.92864	-0.194141	-0.872491	-1.23379	0.0141869	0.580983	-0.735202	0.846613	-0.115418	-0.129622	1.20038	-0.0141869	-0.295138	5.1608	Dapma7bEVm015330
CUST_68971_PI429715507	1.61781	2.80218	1.84047	1.89357	-0.399242	-0.392694	-0.436148	-0.363331	0.553361	-0.455608	1.58133	0.123999	-0.123998	0.501648	-0.271196	-0.355388	5.41274	Dapma7bEVm015025
CUST_17888_PI429715507	3.13127	2.72469	1.18608	2.65914	-0.0776515	-0.0515268	0.00943327	0.00800991	-0.0629497	-0.00801015	1.78084	0.0421624	-0.0528464	-0.030673	-0.0598137	-0.0298631	5.47641	Dapma7bEVm000421
CUST_88989_PI429715507	1.09907	1.00514	0.729556	0.914166	-1.86595	-0.38779	-1.94687	-1.93959	0.105801	-0.105801	0.699384	0.636538	-1.59126	0.854353	-1.90237	-1.9565	5.54825	Dapma7bEVm000762
CUST_128716_PI429715507	1.93513	2.61323	2.93832	1.21468	0.158952	-1.6189	0.278502	-0.0217547	-1.49277	-1.67897	-1.1271	-1.83999	-0.0961189	-1.64065	0.0440493	0.0217552	5.56407	Dapma7bEVm010940
CUST_45171_PI429715507	1.7706	3.18803	1.53413	2.29203	-0.494377	-0.604705	0.524928	-0.598176	0.174593	-0.616817	1.84094	-0.174593	1.11696	-0.367218	-0.595152	-0.609208	5.61497	Dapma7bEVm010008
CUST_122539_PI429715507	1.37987	1.98278	2.22397	0.964839	-1.33219	0.0101814	-1.15606	-1.13125	0.398378	-0.325544	1.05404	-0.0101809	-0.784968	0.472379	-1.34688	-0.715101	5.81667	Dapma7bEVm001786
CUST_97578_PI429715507	1.81159	1.52761	1.0735	2.11935	0.104663	-2.88387	-0.870894	0.0210509	-2.41184	-2.0882	-0.317809	-1.77786	1.60898	-1.12535	-0.0210514	0.357932	5.81699	Dapma7bEVm000944
CUST_65771_PI429715507	3.30718	2.38978	1.39374	2.90578	0.10856	-0.131761	-0.133398	-0.0618582	-0.157798	-0.0842896	1.01866	-0.00893712	1.24387	0.00893736	-0.0934432	-0.0465274	5.87152	Dapma7bEVm018603
CUST_105652_PI429715507	3.98615	0.116869	-0.116868	3.32839	1.02046	-4.13672	-0.458323	0.590064	-5.85717	-4.91992	-3.47725	-6.09898	3.38308	-2.56458	1.23513	1.28322	5.95775	Dapma7bEVm002950
CUST_140694_PI429715507	2.82722	1.84769	1.01319	3.2639	0.544574	-0.93363	-0.953296	-0.0370374	-0.935433	-0.766956	-0.506947	-0.65552	2.71806	0.42252	-0.402733	0.0370374	5.9912	Dapma7bEVm015002
CUST_118974_PI429715507	2.22999	1.06674	0.91358	1.97896	-0.883999	-0.208977	-1.76606	-1.29352	0.0241942	-0.618474	0.658919	-0.0241942	0.704274	0.582475	-0.885226	-0.584873	6.00205	Dapma7bEVm010851
CUST_161044_PI429715507	1.94096	2.37732	1.02157	2.63515	-0.791922	-0.0770683	-0.777672	-0.786247	1.53632	-0.0228291	1.49383	0.0228295	0.355723	-0.352689	-0.653311	-0.619536	6.07118	Dapma7bEVm025358
CUST_36259_PI429715507	1.58786	2.56909	2.93592	0.331535	-0.972253	-0.331536	-0.889625	-0.906768	2.39831	-0.535982	2.54161	2.64578	0.467038	-0.888638	-0.953601	-0.921902	6.19518	Dapma7bEVm016077
CUST_45817_PI429715507	2.58048	1.46302	3.81813	2.55531	-0.0374498	-0.146188	-0.105248	-0.105545	0.0374498	-0.107904	0.232042	-0.150399	0.231249	0.262556	-0.142537	-0.145726	6.51083	Dapma7bEVm015400
CUST_146010_PI429715507	3.24214	1.48254	0.771058	2.61222	0.00157976	-0.907373	-0.93899	-0.866676	-0.889719	-0.953644	-0.151869	-0.137897	2.48794	0.820125	-0.00157976	0.690186	6.51991	Dapma7bEVm005449
CUST_98949_PI429715507	1.01994	2.39463	2.16848	2.40739	-0.63219	-0.581016	-0.955029	-0.721006	0.110103	-1.23598	1.34045	-0.110103	0.264483	0.318611	-0.618651	-0.82816	6.58837	Dapma7bEVm028226
CUST_138128_PI429715507	0.00424051	1.0689	0.7584	0.615922	-2.54599	-1.09553	-2.48288	-2.49892	0.529012	-0.00424051	0.633154	0.475063	-1.44145	0.538212	-2.3165	-2.34592	6.81021	Dapma7bEVm000564
CUST_94823_PI429715507	0.694588	2.40686	3.35918	1.86309	-0.171669	-0.884137	-0.519112	-1.23848	-0.0393252	-1.24448	0.991358	-0.493829	0.514579	0.883077	-0.388046	0.0393248	6.88893	Dapma7bEVm015876
CUST_16693_PI429715507	3.61455	2.65719	1.83507	2.8511	-0.0950191	0.0175896	-0.0175896	-0.133579	-0.0532129	-0.0584707	1.24834	-0.0965157	0.577002	0.675509	-0.0413408	-0.0644269	6.94813	Dapma7bEVm001756
CUST_108744_PI429715507	0.447126	1.09361	1.58101	0.733129	-2.52564	-0.858251	-2.1146	-1.83586	0.57494	-0.338851	0.909923	0.338851	-1.36041	0.805916	-1.61843	-2.28259	6.95139	Dapma7bEVm003000
CUST_80007_PI429715507	3.64939	1.81993	1.29359	3.23375	-0.026443	-1.227	-0.104208	0.0531673	-2.04867	-1.89319	0.0264435	-1.97773	1.66795	-1.87579	-0.433131	0.279809	7.08754	Dapma7bEVm002943
CUST_157496_PI429715507	1.53438	0.926352	1.22834	1.48594	-1.28169	-1.93854	-1.84162	-1.51338	0.0997162	-1.22369	0.52943	-0.0997171	0.247553	0.611866	-1.36502	-1.15493	7.66116	Dapma7bEVm005449
CUST_38023_PI429715507	3.34416	1.7939	1.41023	2.32525	0.198341	-1.45763	-1.48148	-0.229258	-1.44303	-1.49793	-0.198341	-1.06021	0.764926	-0.933954	0.352861	0.320047	7.78605	Dapma7bEVm001105
CUST_115111_PI429715507	2.50474	1.69598	1.62015	2.75794	-1.24532	0.403232	-1.22307	-1.22059	-0.157103	0.084712	0.705752	-0.0847115	0.188756	-1.24108	-1.2085	-1.24865	7.81441	Dapma7bEVm010788
CUST_98374_PI429715507	1.55017	0.919012	1.27764	0.994836	-0.95942	-2.81074	-2.01199	-1.41172	0.312002	-1.34915	0.908204	-0.312002	0.53876	0.369659	-0.935555	-0.440413	7.91113	Dapma7bEVm000772
CUST_90277_PI429715507	2.69849	2.11841	1.96012	2.56243	-0.582341	-0.408607	-0.656035	-0.965983	0.115033	-0.720482	0.493568	-0.115034	1.13829	0.91452	-0.396342	-0.573251	7.93432	Dapma7bEVm001372
CUST_118418_PI429715507	2.7697	3.01413	0.710381	3.53858	-0.591159	-0.41226	-0.531054	-0.392724	0.401946	-0.434318	0.73575	0.118531	0.827742	-0.118532	-0.472174	-0.598656	7.94473	Dapma7bEVm029047
CUST_1858_PI429715507	1.54909	1.11776	1.2189	1.54175	-1.37221	-1.6992	-1.78248	-1.67945	0.139471	-1.34283	0.467851	-0.139471	0.228899	0.581148	-1.40835	-1.15228	7.9459	Dapma7bEVm005449
CUST_114992_PI429715507	0.434196	1.4717	1.11491	0.557606	-1.75504	-1.24623	-2.71543	-2.72434	0.157299	-0.157299	0.551535	0.465229	-0.952422	0.285346	-1.9687	-2.11768	8.02701
CUST_138876_PI429715507	2.54269	1.70157	1.5538	2.77608	-0.392481	-2.02387	-0.857817	-0.232573	-1.2544	-2.41169	0.279849	-1.08477	1.39462	-0.770133	0.27797	0.232573	8.11292	Dapma7bEVm001105
CUST_24704_PI429715507	3.58407	2.48149	2.13461	3.15841	0.321808	-0.394561	-0.321807	-0.434957	-0.435562	-0.43718	1.0367	-0.458709	2.2995	-0.461139	-0.426992	0.479289	8.26507	Dapma7bEVm006061
CUST_38390_PI429715507	3.20946	2.80212	2.12142	3.41625	-0.291704	0.0700564	-0.187842	-0.32808	-0.0700562	-0.233596	1.44785	-0.316597	2.04633	-0.322536	-0.20547	0.346484	8.40764	Dapma7bEVm004379
CUST_7052_PI429715507	2.90532	2.69314	2.47915	2.75965	-0.352399	-0.305068	-0.472632	-0.662569	0.042798	-0.0427976	1.67395	0.227355	-0.499961	0.418115	-0.748525	-0.715268	8.92272	Dapma7bEVm000421
CUST_143254_PI429715507	3.63257	2.5755	2.91598	3.50076	-0.0453868	0.0181224	-0.024138	-0.00839305	-0.0025351	-0.0703137	0.141178	-0.0692792	1.16508	-0.0512049	0.00253487	-0.00625896	9.00766	Dapma7bEVm005479
CUST_138878_PI429715507	2.67139	1.66345	1.68279	2.68483	-0.0165572	-2.51827	-0.99784	-0.491782	-1.28443	-2.38099	0.0165572	-1.31778	1.21746	-1.44594	0.072195	0.0334802	9.07394	Dapma7bEVm001105
CUST_111223_PI429715507	1.82499	0.898321	1.28478	1.33202	-1.85011	-0.966826	-2.72116	-1.87808	-0.16657	-0.456772	0.655231	0.16657	0.695839	0.714035	-1.72397	-1.35882	9.12024	Dapma7bEVm007182
CUST_154257_PI429715507	2.37953	2.45096	2.32301	2.23765	-0.527096	-1.79656	-1.11828	-0.0266995	-0.164703	-0.875015	1.29949	-0.105048	0.568949	0.245218	-0.308831	0.0266991	9.2853	Dapma7bEVm008526
CUST_159005_PI429715507	2.8783	2.4907	2.2369	2.96828	-0.441566	-0.156703	-0.802794	-0.89917	0.156703	-0.868911	0.759291	-0.184338	1.29917	0.781848	-0.533024	-0.387294	9.30884	Dapma7bEVm001372
CUST_161118_PI429715507	3.76412	2.05141	1.13336	3.65223	0.0215316	-1.03224	-1.19507	-0.0887504	-0.900676	-0.593106	0.647828	-0.817463	1.24067	-0.473047	-0.0215316	0.031929	9.34317	Dapma7bEVm003587
CUST_82991_PI429715507	1.05224	2.25011	2.05658	1.33395	-1.19376	-1.7208	-2.24574	-1.18682	0.193594	-0.650496	1.26288	0.294765	-0.193594	0.847969	-1.26838	-1.22823	9.57982	Dapma7bEVm010304
CUST_45458_PI429715507	1.17925	3.50748	3.14914	1.77972	-0.938191	-0.900713	-0.867429	-0.881996	0.0482903	-0.879102	2.07097	-0.0482903	0.16594	1.19792	-0.927701	-0.795845	9.85586	Dapma7bEVm014844
CUST_82992_PI429715507	1.03689	2.43013	1.97807	1.23494	-1.00973	-2.12957	-2.60023	-1.12833	0.181805	-0.598508	1.27015	0.429097	-0.181805	0.998278	-1.21945	-0.957691	10.4612	Dapma7bEVm010304
CUST_24818_PI429715507	1.06936	1.74517	1.80584	1.8905	-1.87334	-1.83739	-1.50328	-1.86594	0.644653	-0.577918	1.50313	0.577919	-1.89173	1.05276	-1.55101	-1.6756	10.5393	Dapma7bEVm000611
CUST_65770_PI429715507	3.943	2.99041	2.81505	3.55774	0.0190699	-0.181884	-0.176159	-0.0332513	-0.124028	-0.0772219	1.2161	0.0185614	1.8916	-0.0185611	-0.200907	-0.0400767	10.7005	Dapma7bEVm018603
CUST_125632_PI429715507	3.7412	2.24657	1.49137	3.17985	0.153872	-2.50268	-0.591571	-0.137375	-3.50332	-2.61843	-1.74034	-3.35373	1.64065	-2.17836	0.137375	0.619507	10.8092	Dapma7bEVm000198
CUST_41922_PI429715507	1.9	1.46674	1.63282	1.1975	-1.94559	-1.896	-1.87039	-1.88265	-0.0882101	-1.90813	0.854326	0.0882096	0.319798	0.466444	-1.90039	-0.864737	10.9126	Dapma7bEVm011559
CUST_83030_PI429715507	1.30048	1.75357	1.83162	1.27763	-1.89747	-1.73905	-2.09658	-2.01072	0.333654	-1.27086	1.15492	0.0693121	-0.0693121	0.284081	-1.73315	-1.91068	11.1331	Dapma7bEVm011603
CUST_121029_PI429715507	1.01101	1.74834	1.717	2.16016	-1.16939	-2.68411	-1.35468	-2.27273	0.601451	-0.601451	1.46327	0.684894	-1.34964	1.21973	-1.24132	-1.89957	11.5463	Dapma7bEVm000611
CUST_53520_PI429715507	4.75415	2.73966	2.15559	4.37861	0.00581312	-0.0910053	-0.0866466	-0.00581288	-0.0554304	-0.0601599	1.33816	-0.0143533	2.47729	-0.00909782	0.480813	-0.0239451	11.7242	Dapma7bEVm004830
CUST_17891_PI429715507	4.04178	3.19187	2.19488	3.74681	-0.271548	-0.266097	-0.263315	-0.258611	0.329799	-0.286917	2.38075	0.258028	-0.258028	0.730693	-0.266641	-0.268251	11.7837	Dapma7bEVm000421
CUST_80943_PI429715507	3.47142	1.75038	1.66914	3.55475	-0.357423	-2.65385	-0.856821	-0.096983	-0.695293	-2.33942	0.313355	-0.659868	2.17113	-0.122563	0.114542	0.096982	12.1484	Dapma7bEVm002498
CUST_97354_PI429715507	2.51686	2.2103	2.048	2.51146	-1.19993	0.214815	-2.44677	-1.69893	-0.0166254	0.0166244	0.64511	-0.0633945	0.782779	-0.243717	-1.40057	-1.74523	12.1624	Dapma7bEVm010788
CUST_106185_PI429715507	4.24027	3.33903	2.53781	4.28184	0.00573921	-0.0646236	-0.0446615	-0.0458984	-0.00573921	-0.0166588	0.731887	0.00680542	-0.0452366	0.0163002	-0.029897	-0.0210843	12.4416	Dapma7bEVm012749
CUST_38893_PI429715507	1.73747	2.16269	2.16143	2.09946	-1.60403	-1.0012	-2.40411	-1.43782	0.182236	-0.838766	1.03684	-0.182235	0.348798	0.340402	-1.09374	-1.22669	12.5712	Dapma7bEVm006674
CUST_5851_PI429715507	2.95775	2.26984	2.06928	2.65483	-1.19679	0.477158	-2.22095	-1.82315	-0.0902147	0.00835705	0.750865	-0.008358	0.971791	-0.695375	-1.49824	-1.72605	12.807	Dapma7bEVm010788
CUST_59975_PI429715507	1.70763	3.36611	3.303	3.86074	-0.474675	-1.24852	-0.54844	-0.213122	-0.807369	-1.48019	1.34352	-0.981835	2.35026	3.10486	0.03339	-0.033391	12.8221	Dapma7bEVm026673
CUST_8274_PI429715507	3.25582	1.78554	1.28672	3.37125	0.0529346	-3.76307	-1.29715	-0.0529337	-3.47226	-4.21817	-0.835717	-4.47742	2.38827	-1.80682	0.432617	0.622594	12.9053	Dapma7bEVm005295
CUST_87769_PI429715507	3.13186	1.99835	3.66423	3.28538	-0.174806	-0.936485	-0.905394	-0.85017	-0.308163	-0.936424	1.18974	-0.970826	0.598473	0.0509691	0.813158	-0.0509696	13.3306	Dapma7bEVm015400
CUST_33960_PI429715507	4.79375	2.75704	3.20687	4.79596	0.335053	-0.437651	-0.426289	0.986605	-0.444955	-0.459719	-0.441933	-0.335053	4.51028	-0.446287	-0.42717	0.949656	13.6798	Dapma7bEVm001013
CUST_145661_PI429715507	3.41865	3.09181	2.02903	3.81888	-0.284253	-1.0154	-0.869011	-0.577652	0.364965	-0.509521	1.97175	0.0179801	-0.863777	0.272877	-0.0179801	-1.61322	13.7006	Dapma7bEVm000421
CUST_85985_PI429715507	1.009	1.52879	1.88518	1.24965	-2.8225	-1.11691	-2.84608	-2.88761	0.437845	-0.603233	1.26401	0.606849	-0.437846	0.997046	-2.63536	-2.11723	14.285	Dapma7bEVm003839
CUST_143252_PI429715507	3.94413	2.91238	2.76341	3.57574	0.0737724	-1.1264	-1.0332	-0.0737724	-0.22623	-0.976297	0.668671	-0.480215	1.0887	-0.600477	-0.767709	0.203503	14.3087	Dapma7bEVm005479
CUST_33578_PI429715507	4.11612	2.72067	2.32341	3.92915	-0.313684	-1.79205	-0.703397	0.053463	-0.900656	-1.84096	1.64639	-0.635778	2.26024	-0.569681	-0.053463	0.186634	15.576	Dapma7bEVm000126
CUST_1758_PI429715507	1.68796	2.93202	3.14069	1.61175	-1.52271	-1.81692	-1.8189	-1.53343	1.55165	-1.53249	2.45751	1.06668	-1.06668	1.97458	-1.44503	-1.10093	16.1795	Dapma7bEVm000310
CUST_90489_PI429715507	4.4509	1.53574	1.42149	3.95874	0.31077	-3.41896	-1.42391	-0.310771	-4.76465	-4.79556	-0.575685	-4.87989	3.0412	-1.80424	0.449563	0.618002	16.5922	Dapma7bEVm008689
CUST_93073_PI429715507	2.6714	3.13524	2.439	2.93483	-0.979208	-1.69057	-1.71628	-0.75161	0.275613	-1.73581	1.96019	-0.710349	1.04575	0.564036	-0.34229	-0.275613	16.9068	Dapma7bEVm008526
CUST_13261_PI429715507	4.49175	1.96035	1.94682	4.13999	-0.612322	-1.42401	-1.29095	-0.533176	-0.579264	-1.63491	0.72697	-1.03122	2.7555	0.0647817	-0.0647817	0.272856	17.1465	Dapma7bEVm011035
CUST_21029_PI429715507	4.54996	2.10311	2.95459	4.62334	0.291873	-1.29684	-1.52429	0.251341	-1.86279	-0.949213	-0.855128	-1.55524	4.12221	-0.643952	-0.251341	0.529303	17.4751	Dapma7bEVm001013
CUST_35982_PI429715507	3.53599	3.11549	2.81665	3.22719	-0.0561233	-2.88422	-0.450323	-0.637602	-0.0432663	-2.94452	1.74782	-0.119029	1.01839	0.961027	0.0432663	-0.349564	18.1374	Dapma7bEVm011163
CUST_2821_PI429715507	1.3499	1.45185	1.67548	1.07894	-2.38599	-1.12094	-4.56732	-3.1121	0.474715	-0.33697	1.0638	0.336971	-0.463148	0.982093	-2.53264	-1.86954	18.1971	Dapma7bEVm012616
CUST_113263_PI429715507	1.83717	3.63513	2.89408	2.70952	-1.1682	-2.57687	-0.924068	-1.01282	1.13622	-1.56867	1.78369	0.924067	-1.59108	1.73621	-1.86104	-1.55627	18.2455	Dapma7bEVm011744
CUST_134673_PI429715507	1.60921	3.34692	3.26546	3.89916	-0.306672	-2.85899	-1.62285	-0.288551	-1.44372	-1.3833	1.24734	-1.06981	2.30876	3.07637	-0.207767	0.207767	19.6909	Dapma7bEVm003219
CUST_134559_PI429715507	5.46072	3.4213	3.19605	5.14763	-0.00178671	-0.0235093	-0.0462732	-0.0232425	0.00178671	-0.0442424	2.00845	-0.0123551	1.61	0.344371	-0.0403931	-0.0399916	20.114	Dapma7bEVm009022
CUST_58917_PI429715507	3.39948	3.51317	2.59776	3.74482	-1.06434	-1.06067	-1.09863	-0.936769	-0.0729456	-1.12889	1.81017	0.0729456	0.13006	0.490831	-1.01557	-1.05117	20.4483	Dapma7bEVm015522
CUST_108756_PI429715507	2.68097	3.59153	3.14182	2.89206	-0.771511	-1.63943	-1.60736	-1.15659	-0.00519371	-1.6871	2.17162	0.00519276	1.14779	0.903307	-0.825761	-0.639947	20.6822	Dapma7bEVm007494
CUST_127315_PI429715507	3.52333	2.84135	2.44687	4.51581	-0.16893	-2.02123	-2.02417	-0.131107	-1.98801	-2.01879	0.788346	-1.99736	3.14087	-0.635036	0.131107	0.270232	21.3801	Dapma7bEVm003783
CUST_11338_PI429715507	5.19694	4.21901	3.21732	4.72976	-0.194942	-0.0187233	0.018723	-0.190018	-0.0821047	-0.114602	-0.100657	-0.239813	3.38456	-0.170499	0.928171	1.53627	21.6606	Dapma7bEVm000198
CUST_76702_PI429715507	2.03233	0.234549	2.21701	-0.23455	-4.77689	0.622076	-4.70072	-4.67043	1.89763	0.935886	1.96128	2.86821	-2.19156	-4.74407	-3.87254	-3.98863	21.7633	Dapma7bEVm029490
CUST_66091_PI429715507	3.67443	4.95371	4.07508	3.54111	-0.136986	-0.553138	-0.542778	-0.328391	0.0444679	-0.495711	3.5417	-0.0444679	1.26775	0.668549	-0.539844	-0.448137	21.878	Dapma7bEVm005177
CUST_3773_PI429715507	2.51477	1.78351	2.0534	2.21153	-1.45866	-3.39054	-2.54531	-1.85516	-0.301758	-3.4238	1.38648	0.301758	1.28073	1.06424	-1.45554	-1.08347	21.9055	Dapma7bEVm028565
CUST_9800_PI429715507	2.05072	3.82612	3.50629	2.69762	-1.6217	-2.14186	-1.39427	-0.691362	1.02036	-1.91201	2.06707	0.691363	-1.87896	2.17987	-1.85197	-1.76725	22.3544	Dapma7bEVm002420
CUST_88945_PI429715507	4.33311	4.19007	4.03393	5.0658	-0.197151	0.416415	-0.540983	-0.392114	-0.0704646	-0.117791	3.15647	-0.141202	0.302105	0.0704641	-0.0983767	-0.112501	23.9871	Dapma7bEVm028414
CUST_58942_PI429715507	3.11142	3.22932	2.27925	3.34501	-1.6907	-1.61985	-1.61714	-1.66458	0.0548201	-1.66444	1.48902	-0.0548201	0.136324	0.110448	-1.65369	-1.66127	24.9215	Dapma7bEVm018776
CUST_74662_PI429715507	3.08826	3.13922	2.42999	2.54818	-0.803256	-3.61058	-1.86105	-1.09542	-0.00285053	-2.65111	1.98241	0.00285053	0.900005	0.907096	-1.03864	-0.711611	25.0023	Dapma7bEVm003644
CUST_89819_PI429715507	5.59174	3.58974	3.69529	5.27012	-0.158628	-0.0940938	-0.084465	-0.11941	0.084465	-0.128319	1.79671	-0.15312	1.32295	1.03758	-0.122577	-0.129272	25.1219	Dapma7bEVm029599
CUST_89899_PI429715507	2.91432	3.7388	3.64634	4.54723	-0.680862	-2.40078	-0.0672984	-0.931231	-1.96102	-2.44903	1.93986	-2.03546	2.98222	3.6511	-0.155824	0.0672979	26.5698	Dapma7bEVm026673
CUST_18_PI429715507	3.67049	3.42513	2.39721	4.02614	-0.936647	-1.38637	-1.66702	-1.70644	0.547455	-1.69945	1.8897	-0.184443	1.51431	0.184442	-1.46204	-1.7327	27.9323	Dapma7bEVm001934
CUST_51_PI429715507	4.3024	3.29256	3.16577	4.65977	-0.250366	-3.14386	-1.1529	0.312099	-1.71009	-3.17714	1.83968	-2.3365	2.0174	-0.350378	-0.295815	0.250366	30.1457	Dapma7bEVm015376
CUST_80388_PI429715507	1.15232	2.52953	2.88331	1.52365	-3.47509	-1.84001	-3.45018	-3.4413	1.2525	-0.75226	2.20334	0.75226	-2.13618	1.91439	-2.80386	-3.47079	33.6806	Dapma7bEVm014995
CUST_17982_PI429715507	1.82452	1.63623	1.92924	1.4626	-2.15755	-3.98525	-4.439	-2.88243	0.126662	-2.10617	0.951883	0.025836	-0.025836	0.353677	-2.21844	-1.42874	33.8059	Dapma7bEVm011559
CUST_123147_PI429715507	4.60728	5.59004	5.56319	4.48828	-0.123713	0.0209992	0.126346	-0.117159	-0.0209992	-0.0419831	0.090235	-0.164277	0.787547	-0.161371	-0.0552557	-0.0527291	33.9556	Dapma7bEVm005358
CUST_67477_PI429715507	4.76467	2.88709	3.03645	4.49025	0.204594	-3.67818	-1.5123	-0.219001	-3.42907	-5.12647	-0.204594	-4.17163	3.19142	-1.74644	0.252473	0.282963	34.198	Dapma7bEVm009626
CUST_53481_PI429715507	5.70068	2.40313	2.3295	5.26299	0.49355	-3.05984	-1.95358	-0.474854	-5.61012	-4.75921	-1.77927	-5.57256	4.86846	-1.36102	0.474855	1.19492	36.0707	Dapma7bEVm002405
CUST_51487_PI429715507	3.68986	2.29165	2.60626	3.04173	-2.30304	-2.31369	-2.25487	-2.2199	-0.0794358	-2.21543	1.23023	0.481487	1.45194	0.0794358	-2.32447	-2.24443	36.2586	Dapma7bEVm002944
CUST_132564_PI429715507	2.6537	2.64198	2.34098	2.42173	-1.82463	-4.2427	-2.58283	-2.01526	0.454056	-3.08949	1.72328	0.361214	-0.361214	1.24752	-1.662	-1.54942	36.2763	Dapma7bEVm010829
CUST_46868_PI429715507	5.36405	4.69827	4.3916	5.17195	0.139779	-0.419332	-0.433767	-0.420589	-0.351057	-0.492315	3.29794	-0.0759239	0.0759239	0.462727	-0.429645	-0.205697	36.503	Dapma7bEVm028414
CUST_1302_PI429715507	2.44099	3.38602	3.00185	2.54609	-1.51492	-3.81506	-2.42386	-1.6625	0.404209	-3.03472	2.59361	0.174186	-0.174185	1.13339	-1.48935	-1.39237	36.7029	Dapma7bEVm009956
CUST_113264_PI429715507	2.01253	4.14701	3.46303	3.37172	-1.32034	-3.83566	-1.28204	-1.38977	1.59358	-1.62899	2.19009	1.28204	-2.37676	2.0576	-2.84125	-2.47131	36.8994	Dapma7bEVm011744
CUST_102541_PI429715507	5.79855	4.56872	4.43235	5.15259	0.0410252	-0.385978	-0.322927	-0.246876	-0.0410261	-0.494234	3.50858	0.1287	-0.0713759	0.380579	-0.348398	-0.28509	37.1874	Dapma7bEVm009931
CUST_59976_PI429715507	2.2812	3.70518	3.7892	4.29306	-0.920932	-3.74067	-1.57088	-0.678631	-1.71437	-3.70369	1.6494	-1.77393	2.75117	3.48685	-0.0257311	0.0257311	37.9214	Dapma7bEVm026673
CUST_105633_PI429715507	6.86801	2.65911	2.12462	6.85384	-0.0251098	-1.24067	-0.996145	-0.223334	-2.72582	-2.43317	-2.363	-2.47218	1.19932	0.0251098	0.134868	0.148463	37.9943	Dapma7bEVm003984
CUST_134674_PI429715507	2.52565	3.88689	3.93525	4.47323	-0.630884	-3.68797	-1.59104	-0.427073	-1.50419	-3.60189	1.68758	-1.19229	2.90401	3.61053	-0.0124259	0.0124254	39.1108	Dapma7bEVm003219
CUST_111187_PI429715507	3.16235	4.61484	4.41495	2.88501	-1.27282	-1.71318	-1.70368	-1.5511	0.698824	-1.69285	4.35579	1.22575	-0.698824	1.49847	-1.27196	-0.934327	40.21	Dapma7bEVm008546
CUST_18986_PI429715507	5.55983	3.80583	4.34291	5.85045	-0.530178	-0.528536	-0.450885	-0.440178	-0.546915	-0.451492	2.21113	-0.520738	5.14743	0.0758343	-0.0758348	0.201336	41.5622	Dapma7bEVm015002
CUST_33140_PI429715507	5.88928	4.86362	4.61696	5.37888	-0.0341215	-0.198805	-0.509452	-0.333314	-0.229113	-0.58933	3.67239	0.0341215	0.0923815	0.36067	-0.379012	-0.192486	43.8988	Dapma7bEVm007767
CUST_56817_PI429715507	3.803	3.33371	2.73345	3.62871	-1.84915	-1.61369	-2.99496	-1.9578	0.70367	-0.650444	2.29559	0.650444	-0.806736	1.36255	-2.55054	-2.03383	44.589	Dapma7bEVm000421
CUST_110668_PI429715507	5.92334	4.23869	3.87983	5.45784	-0.0104647	-1.03809	-0.992904	-0.393259	-0.864605	-2.09694	2.21602	-0.778799	2.69614	1.07361	-0.00725508	0.00725508	44.7435	Dapma7bEVm002652
CUST_89006_PI429715507	5.68133	5.02888	4.6868	5.52529	0.0238104	-0.247272	-0.412209	-0.406024	-0.214279	-0.455817	3.67904	-0.0238113	0.159175	0.635703	-0.478114	-0.144509	44.9734	Dapma7bEVm028414
CUST_42003_PI429715507	1.94171	1.74822	1.90351	1.39764	-2.4812	-4.51621	-4.85004	-3.18872	-0.0205307	-2.39883	1.05713	0.0205307	0.175657	0.75137	-2.67175	-1.72617	45.469	Dapma7bEVm011559
CUST_1254_PI429715507	6.47706	5.02678	4.79945	5.88029	-0.0940127	-0.0352898	-0.427197	-0.147963	-0.467313	-0.43061	3.0219	-0.143995	0.656683	0.792856	-0.303109	0.0352902	52.7833	Dapma7bEVm003373
CUST_17892_PI429715507	3.95937	3.53875	3.43619	4.05019	-1.84215	-1.35414	-2.62023	-2.11174	0.92025	-0.497912	2.92504	0.497912	-0.629022	1.79772	-1.9485	-2.08076	53.0099	Dapma7bEVm000421
CUST_38206_PI429715507	5.08289	5.91271	6.02965	6.06082	-0.0550034	-0.0208273	0.0310347	0.0215628	-0.0414429	0.00176454	2.82821	-0.0474875	-0.031553	-0.0174785	-0.0384653	-0.0017643	54.8465	Dapma7bEVm000518
CUST_33742_PI429715507	5.18299	3.26284	3.01883	4.76226	-2.09131	0.0419483	-3.02606	-2.02117	-0.384386	-0.0412321	0.0824633	-0.417954	0.0412331	0.144295	-2.5214	-2.51451	56.9206	Dapma7bEVm011652
CUST_59848_PI429715507	2.74235	3.00009	3.29997	2.53013	-2.88884	-2.99202	-2.98042	-2.93852	0.620343	-2.94959	2.6029	0.652744	-0.620343	1.51493	-2.99033	-2.93776	57.4043	Dapma7bEVm002510
CUST_78878_PI429715507	3.80141	3.4871	3.23896	4.1925	-2.03173	-1.78216	-3.03608	-1.9313	0.890613	-0.450514	2.76916	0.450514	-0.653154	1.54023	-2.33131	-2.30378	58.7008	Dapma7bEVm000421
CUST_80002_PI429715507	3.71196	5.44456	5.67678	3.31066	-0.846314	-1.54449	-1.53906	-1.52538	0.755263	-1.55911	4.50916	1.53355	-0.755263	2.15555	-1.53572	-1.55099	59.7059	Dapma7bEVm028922
CUST_119919_PI429715507	2.65468	3.88593	3.92621	3.66516	-2.56675	-2.48745	-2.51776	-2.52541	0.9521	-0.9521	2.94979	1.0048	-2.48923	0.974929	-2.50362	-2.5246	66.5948	Dapma7bEVm002059
CUST_67490_PI429715507	6.29331	4.4503	4.06606	6.41496	-0.933718	-0.829311	-0.916922	-0.925086	0.0371413	-0.948299	2.6379	-0.466763	2.98998	1.11873	-0.424982	-0.0371413	73.8956	Dapma7bEVm018552
CUST_119882_PI429715507	2.95505	4.35875	4.20743	3.92547	-2.02045	-1.94463	-2.70191	-2.84811	1.07064	-1.07064	3.21994	1.18776	-2.65351	1.2849	-2.73697	-2.78506	75.6071	Dapma7bEVm002059
CUST_136693_PI429715507	2.71442	4.06504	3.96855	3.724	-2.6638	-1.87962	-4.11797	-2.26345	1.04549	-1.04549	3.05505	1.0589	-3.74238	1.39018	-4.05641	-4.10477	81.5273	Dapma7bEVm002059
CUST_8279_PI429715507	2.8307	6.14449	5.35877	4.76519	-1.14964	-2.73683	-2.55392	-0.806879	0.806879	-2.41203	4.39488	1.1947	-1.26972	2.42808	-3.89128	-3.91433	96.109	Dapma7bEVm001220
CUST_113921_PI429715507	6.19469	6.7377	6.63592	6.09151	0.360766	-0.408716	-0.451935	-0.346267	-0.478091	-0.351303	2.46065	-0.544373	1.32645	0.344053	-0.344054	-0.498332	98.8038	Dapma7bEVm003788
CUST_6657_PI429715507	5.70589	5.21633	4.84114	6.44047	-0.545156	-1.86124	-2.00783	-0.775331	0.0451646	-2.89779	3.49524	-0.0451646	3.15165	1.36498	-0.660261	-0.424837	115.228	Dapma7bEVm015376
CUST_27401_PI429715507	7.68538	6.07676	5.47128	8.04832	-0.525115	-0.109075	-0.438301	-0.550977	-0.248954	-0.494729	3.18599	0.109076	2.28269	1.40324	-0.464673	-0.48784	149.739	Dapma7bEVm001223

## Sheet: T+Up
ProbeName	W1	W2	W3	W4	T+1	T+2	T+3	T+4	TA-1	TA-2	TA-3	TA-4	TB-1	TB-2	TB-3	TB-4	Fold	Genename
CUST_41039_PI429715507	-0.332084	-0.334095	-0.40118	-0.317047	0.347982	0.250488	0.329883	0.247796	-0.0412703	-0.00711536	-0.0855865	-0.184962	0.0360441	0.00711536	0.370815	0.361213	1.55848	Dapma7bEVm001846
CUST_41043_PI429715507	-0.364955	-0.376107	-0.449358	-0.341208	0.414168	0.190334	0.202497	0.228045	-0.115855	0.0231085	-0.191422	-0.18937	-0.0231075	0.0588064	0.271293	0.363502	1.56013	Dapma7bEVm001846
CUST_64219_PI429715507	-0.0168467	0.00195456	0.0115852	-0.00195479	0.58102	0.546293	0.599459	0.840459	-0.0230427	-0.0810933	0.0288	-0.00224113	-0.0420759	-0.0296772	0.246131	-0.0314074	1.56171	Dapma7bEVm028501
CUST_141839_PI429715507	-0.485317	-0.727212	-0.249388	-0.511404	0.0763249	0.206409	0.341239	0.00132084	-0.00132036	-0.130129	-0.331044	-0.153802	0.203038	0.0328865	0.239226	0.192422	1.56879	Dapma7bEVm026639
CUST_42724_PI429715507	0.774186	0.695491	0.71986	0.898965	1.03268	1.81945	1.62901	1.25935	1.98806	1.85793	1.01208	1.23815	1.29798	0.809108	1.23833	1.0556	1.58337	Dapma7bEVm005483
CUST_137151_PI429715507	-0.30629	-0.425806	-0.907354	-0.144418	0.271224	0.444808	0.280517	0.144417	0.238544	0.32989	0.179873	0.48056	-0.482647	-1.12506	-0.511247	-0.415571	1.66003	Dapma7bEVm012154
CUST_59341_PI429715507	0.15425	-0.565212	-0.0634713	-0.267416	0.681329	0.839567	0.841802	0.485926	-0.118116	-0.119663	-0.0769677	-0.289169	0.0634713	-0.1462	0.0980163	0.149933	1.86299	Dapma7bEVm013085
CUST_159617_PI429715507	0.291534	0.369801	0.310777	0.216828	0.242021	0.430513	0.280821	0.29091	-0.126873	-0.454514	-0.262336	-0.287842	0.00915289	-0.0636353	-0.250731	-0.186443	1.89075	Dapma7bEVm000131
CUST_142056_PI429715507	-0.797444	-1.27899	-1.39583	-1.42659	0.211145	-0.616666	0.0405083	0.143737	0.19212	0.618189	-0.0405083	-0.0811467	0.0829573	-0.255832	0.473247	0.306035	2.24917	Dapma7bEVm000050
CUST_128576_PI429715507	-0.932074	-0.551661	-1.21433	-0.707075	0.391337	0.80183	0.312863	0.0846887	-0.276072	0.337677	0.238983	0.50895	0.00115204	-0.308852	-0.00115204	-0.00336027	2.37671	Dapma7bEVm011728
CUST_65027_PI429715507	0.25625	-0.00195074	-0.0150321	-0.0323708	0.702588	1.45486	1.98865	1.1282	-0.018276	-0.0526166	-0.0183733	0.00195074	-0.0313358	0.00614834	0.199576	-0.00369859	2.40636
CUST_55055_PI429715507	-0.311962	0.213242	-0.000682831	-0.0246825	1.71119	1.03597	1.15755	1.5316	0.669994	-0.293654	-0.515739	-0.485356	0.000683308	-0.173977	-0.281924	0.068037	2.62096	Dapma7bEVm003607
CUST_31810_PI429715507	0.188744	0.0464406	-0.71963	-0.479829	2.01543	-0.708323	1.70726	1.92564	-0.297832	-0.0464401	-0.597641	-0.349201	1.62778	-0.673734	2.39136	2.20959	2.7819	Dapma7bEVm005035
CUST_72648_PI429715507	-0.479684	0.334861	-0.40837	-0.293573	1.38194	0.793045	1.40697	1.57166	0.0796533	0.0211091	-0.534462	-0.461308	0.152113	-0.248514	-0.0211091	-0.223242	2.82861	Dapma7bEVm005336
CUST_120878_PI429715507	-0.813189	-0.207437	0.563796	0.0141339	1.65687	1.7725	1.25827	1.49271	-0.705098	0.226252	0.0266976	-0.177314	-0.431479	-0.160065	-0.0141344	-0.766119	3.1509
CUST_33104_PI429715507	1.37798	2.05825	-0.0268548	-0.0281243	4.70238	3.17957	4.33136	4.47858	-0.0301886	-0.0308447	-0.0349584	0.00828505	-0.0438564	0.635338	-0.0522292	-0.00828505	10.0398	Dapma7bEVm011064

## Sheet: TA-Down
ProbeName	W1	W2	W3	W4	T+1	T+2	T+3	T+4	TA-1	TA-2	TA-3	TA-4	TB-1	TB-2	TB-3	TB-4	Fold	Genename
CUST_139170_PI429715507	0.92113	0.923231	0.699912	0.521234	0.623454	0.0512357	0.412091	0.212199	0.19101	-0.181299	0.29121	0.412399	0.491298	0.522222	-0.0712346	0.0512345	1.50659	Dapma7bEVm001532
CUST_122718_PI429715507	0.323111	0.919234	0.315709	0.981232	-0.0321127	-0.0348123	0.212801	0.0773109	-0.0741122	0.205812	-0.0661221	0.106613	0.139213	-0.0906199	0.0321354	-0.0709123	1.50663	Dapma7bEVm015409
CUST_108744_PI429715507	0.447126	1.09361	1.58101	0.733129	-2.52564	-0.858251	-2.1146	-1.83586	0.57494	-0.338851	0.909923	0.338851	-1.36041	0.805916	-1.61843	-2.28259	1.50786	Dapma7bEVm003000
CUST_88989_PI429715507	1.09907	1.00514	0.729556	0.914166	-1.86595	-0.38779	-1.94687	-1.93959	0.105801	-0.105801	0.699384	0.636538	-1.59126	0.854353	-1.90237	-1.9565	1.51887	Dapma7bEVm000762
CUST_126995_PI429715507	0.241075	0.192173	0.312986	0.162773	0.0173488	0.00966072	-0.0338767	0.0428472	-0.225949	-0.728583	-0.321054	-0.230513	0.225973	-0.281143	-0.110281	-0.132923	1.51969	Dapma7bEVm005338
CUST_159617_PI429715507	0.291534	0.369801	0.310777	0.216828	0.242021	0.430513	0.280821	0.29091	-0.126873	-0.454514	-0.262336	-0.287842	0.00915289	-0.0636353	-0.250731	-0.186443	1.52111	Dapma7bEVm000131
CUST_114992_PI429715507	0.434196	1.4717	1.11491	0.557606	-1.75504	-1.24623	-2.71543	-2.72434	0.157299	-0.157299	0.551535	0.465229	-0.952422	0.285346	-1.9687	-2.11768	1.55877	0
CUST_15840_PI429715507	-0.174476	0.136227	-0.0227776	0.270927	0.385505	0.185916	0.411408	0.398241	-0.212626	-0.792372	-0.439874	-0.940986	0.0227766	-0.219803	0.233294	-0.230823	1.56802	Dapma7bEVm003961
CUST_1666_PI429715507	0.0511098	0.0812389	0.015289	0.0523675	0.0912376	-0.0721985	0.0812344	0.0412786	-0.512761	-0.512898	-0.539876	-0.922377	-0.272367	-0.723777	-0.812786	-0.141279	1.57325	Dapma7bEVm002347
CUST_73731_PI429715507	0.599784	1.16572	0.966068	0.521901	-0.364758	-0.226046	-0.208707	-0.310325	0.158717	-0.134823	0.471657	0.134823	-0.236522	0.602977	-0.239856	-0.282806	1.57546	Dapma7bEVm006413
CUST_51105_PI429715507	0.725609	0.610292	0.275444	0.669202	0.0353136	0.00402021	-0.326752	-0.196519	-0.343098	0.0434737	-0.0510011	-0.0708413	0.214188	-0.202111	-0.00402069	-0.163708	1.59715	Dapma7bEVm007487
CUST_88165_PI429715507	-0.163592	0.13287	0.33459	0.100116	-0.162385	-0.344174	0.153852	0.428252	-0.403872	-0.720252	-0.602926	-0.615228	-0.100116	0.412228	0.637123	0.503348	1.60945	Dapma7bEVm028900
CUST_26454_PI429715507	0.922745	0.783816	0.647337	1.28411	-0.370758	0.133026	-0.379547	-0.0585804	-0.033062	0.033062	0.649617	0.0799575	-0.184726	-0.193323	-0.136139	-0.231735	1.65532	Dapma7bEVm028445
CUST_46093_PI429715507	-0.277772	0.257235	0.378993	0.110069	-0.110069	-0.347661	0.173236	0.423271	-0.558487	-0.845506	-0.56391	-0.490182	-0.116109	0.523057	0.640876	0.543093	1.66054	Dapma7bEVm028900
CUST_26255_PI429715507	1.2978	0.0153255	1.0586	0.558025	0.0393651	-0.0696704	-0.029845	-0.0341449	0.00721335	-0.00721312	-0.0279245	0.0176616	-0.0484066	0.0455804	-0.00836134	-0.0124798	1.6644	Dapma7bEVm011034
CUST_1228_PI429715507	0.0667357	0.0493448	2.88866	0.0396852	0.20688	-0.0135942	0.000957489	-0.0249927	-0.0400705	-0.0344462	-0.0706244	0.0447137	-0.000957489	-0.00426722	0.00973105	-0.0108442	1.72454	Dapma7bEVm005093
CUST_147640_PI429715507	0.982833	0.893423	0.996534	0.656769	-0.197572	-0.591295	-0.632571	-0.283758	0.11708	-0.5435	0.55471	0.239706	0.301419	-0.11708	-0.168335	-0.269744	1.72954	Dapma7bEVm010271
CUST_129324_PI429715507	-0.281846	0.777014	0.376802	0.899566	0.783893	1.45371	0.599719	0.623823	-0.574176	0.281846	-0.378097	-0.736068	-1.07568	-1.26939	-1.35648	-1.92808	1.73448	Dapma7bEVm015925
CUST_41740_PI429715507	-0.802473	1.10662	0.977203	0.16166	0.260504	0.337852	0.0103889	0.55367	-1.58188	-0.0103889	0.0216599	-0.214194	-1.9699	-2.81828	-1.47224	-2.17845	1.74951	Dapma7bEVm002517
CUST_24996_PI429715507	0.522062	0.552331	0.334578	0.701905	-0.00190973	-0.638087	-0.150251	-0.124432	-0.168707	-0.736173	0.00190926	-0.227643	0.428003	0.00455475	-0.0366492	0.0406818	1.75366	Dapma7bEVm029638
CUST_82375_PI429715507	1.07934	1.2155	1.52659	1.13285	-1.1259	-0.904553	-1.59796	-0.4812	0.124462	-0.183454	1.24976	0.435833	-0.124463	1.00293	-0.712046	-0.770286	1.78005	Dapma7bEVm004714
CUST_65691_PI429715507	0.850115	0.847917	0.920301	0.862036	-0.55667	-1.04236	-1.39702	-0.618453	-0.107019	-0.485998	0.549215	0.171993	0.107019	0.638435	-0.480486	-0.406179	1.78763	Dapma7bEVm003923
CUST_142469_PI429715507	0.49124	1.62926	1.4036	0.575156	-0.38169	0.390771	-0.354549	-0.364855	-0.128512	-0.0522799	0.588696	0.291714	0.0522795	-0.367196	-0.329501	-0.340466	1.80239	0
CUST_85469_PI429715507	0.86227	1.70172	1.50419	0.967497	-0.390678	-0.866133	-0.796793	-0.3823	0.601324	-0.487868	1.30563	0.188284	-0.188284	0.738646	-0.59087	-0.486215	1.81137	Dapma7bEVm014975
CUST_103899_PI429715507	-1.01764	-1.05796	-1.88647	-0.196614	0.802746	0.616619	1.31209	0.921687	-2.36401	0.256196	-3.2512	-2.22972	0.196615	-0.390114	1.03183	0.73722	1.81191	Dapma7bEVm004383
CUST_50048_PI429715507	0.610566	0.643868	0.584354	0.907711	-0.437107	-0.38797	-0.093678	0.0621328	-0.0831661	-0.600966	-0.211719	0.181957	0.465817	-0.238577	-0.0137181	0.0137177	1.82146	Dapma7bEVm000315
CUST_33104_PI429715507	1.37798	2.05825	-0.0268548	-0.0281243	4.70238	3.17957	4.33136	4.47858	-0.0301886	-0.0308447	-0.0349584	0.00828505	-0.0438564	0.635338	-0.0522292	-0.00828505	1.82417	Dapma7bEVm011064
CUST_145464_PI429715507	0.985207	0.841246	0.62634	1.45794	-0.188338	-0.0641394	-0.272484	-0.109815	0.0985908	0.0385685	0.404945	-0.109545	-0.0385685	0.256077	-0.0540371	-0.35676	1.82708	Dapma7bEVm015928
CUST_142890_PI429715507	0.125501	0.68499	0.799741	0.120711	0.0564651	0.725184	0.316784	0.785379	-0.93695	-0.0564661	-0.596233	-0.219875	-0.246235	-0.168402	-0.372627	-0.278582	1.84691	Dapma7bEVm010775
CUST_156157_PI429715507	0.821514	0.714665	0.768669	0.984498	-0.0837564	0.00539589	-0.256706	0.00812244	-0.254609	-0.00539589	0.0582256	-0.157088	0.0870352	-0.408327	-0.178267	-0.349579	1.88172	Dapma7bEVm007487
CUST_99866_PI429715507	1.04885	1.13671	1.30768	1.1162	-0.526836	-0.12868	-0.837211	-0.571583	0.349483	-0.327585	0.788157	0.12868	-0.329215	0.650446	-0.216571	-0.464978	1.88908	Dapma7bEVm000058
CUST_43037_PI429715507	0.0600996	0.294311	0.243345	0.0984068	0.103263	0.391101	0.0814466	0.380221	-1.01029	-0.446085	-0.868008	-0.663879	-0.4253	-0.0600996	-0.533778	-0.509603	1.89356	Dapma7bEVm019455
CUST_65548_PI429715507	1.35977	1.12404	0.9501	1.43045	-1.68864	0.896869	-1.75209	-1.3222	-0.0501385	0.653069	0.468808	0.0501375	-0.627513	-0.191532	-1.36603	-1.46468	1.91271	Dapma7bEVm000696
CUST_118326_PI429715507	1.10946	0.952974	1.07094	1.12612	-0.586748	-0.0522804	-0.499424	-0.465496	0.222661	0.000229836	0.23402	-0.000228882	-0.0234289	0.250318	-0.51012	-0.538977	1.93281	Dapma7bEVm004755
CUST_53474_PI429715507	1.11597	0.906334	0.923152	0.903981	-0.371425	0.447477	-0.678737	-0.661113	0.0703707	0.134962	-0.0901213	-0.0703707	0.30389	-0.418041	-0.296736	-0.133307	1.93341	Dapma7bEVm008817
CUST_150135_PI429715507	1.29781	0.0153765	1.05861	0.558543	0.0394237	-0.0697127	-0.0298127	-0.0341127	0.00721665	-0.0072385	-0.0279129	0.0177156	-0.0484128	0.0456255	-0.00842776	-0.0125276	1.97229	Dapma7bEVm011034
CUST_85985_PI429715507	1.009	1.52879	1.88518	1.24965	-2.8225	-1.11691	-2.84608	-2.88761	0.437845	-0.603233	1.26401	0.606849	-0.437846	0.997046	-2.63536	-2.11723	1.98865	Dapma7bEVm003839
CUST_72169_PI429715507	1.06266	1.05586	1.15605	1.14983	-1.0436	-0.305017	-0.853212	-0.95295	0.154519	-0.109474	0.219364	0.183115	-0.260351	0.109473	-0.766291	-0.802255	1.992	Dapma7bEVm000199
CUST_142889_PI429715507	0.312629	0.640661	0.664	0.333131	0.0470247	0.598898	0.288439	0.733392	-0.988957	-0.165083	-0.58833	-0.321014	-0.32318	-0.0470247	-0.425964	-0.15967	2.00479	Dapma7bEVm010775
CUST_2821_PI429715507	1.3499	1.45185	1.67548	1.07894	-2.38599	-1.12094	-4.56732	-3.1121	0.474715	-0.33697	1.0638	0.336971	-0.463148	0.982093	-2.53264	-1.86954	2.00613	Dapma7bEVm012616
CUST_46283_PI429715507	1.22797	0.7565	0.628126	1.13691	-0.129035	-0.428026	-0.281898	0.0740938	-0.115543	-0.164618	0.018713	-0.0187135	0.630196	-0.364771	0.0520706	-0.0637193	2.01031	Dapma7bEVm027610
CUST_22463_PI429715507	1.19362	0.782246	0.553466	1.34023	-0.109826	-0.246041	-0.0473547	-0.00251675	-0.0860653	-0.24355	0.24812	-0.124311	0.61851	-0.435846	0.00251675	0.0527315	2.02629	Dapma7bEVm027610
CUST_42846_PI429715507	1.24355	0.787242	0.72034	0.930684	-0.032649	-0.00644302	0.123067	-0.376806	-0.574237	0.0592713	-0.0125604	0.0517192	-0.14686	0.00644302	-0.23782	-0.0875039	2.05538	Dapma7bEVm014512
CUST_84852_PI429715507	0.000187874	0.73987	0.205784	-0.00018692	0.711299	0.523928	0.827833	0.298158	-1.47948	-1.18554	0.268624	-0.828676	-1.12137	-0.420488	-0.447031	-0.558199	2.06005	Dapma7bEVm014973
CUST_160615_PI429715507	0.0823202	0.234594	0.289901	0.267542	-0.0226326	-0.757636	0.746058	-0.0852346	-0.83573	-0.81771	-0.794429	-0.898296	0.0226336	0.0955925	0.0544214	-0.160435	2.07791	0
CUST_70316_PI429715507	1.61518	0.793802	0.527027	0.894439	0.122488	-0.157526	-0.00990772	-0.446474	-0.508452	-0.0534163	0.14423	0.0099082	-0.545499	0.367068	-0.153747	-0.103538	2.08427	Dapma7bEVm014512
CUST_31810_PI429715507	1.27172	1.17563	1.2499	1.1841	-0.673031	-0.306687	-0.562499	-0.967649	0.100009	-0.100009	0.527806	0.105114	-0.307047	0.159099	-0.69306	-0.70114	2.08798	Dapma7bEVm005035
CUST_154655_PI429715507	0.45329	-0.486634	-0.022665	0.0771885	0.488257	-0.312929	0.022665	0.0671835	-0.975551	-1.03124	-0.94245	-1.27994	0.544183	-0.392733	0.264474	0.260449	2.08868	Dapma7bEVm005959
CUST_145010_PI429715507	1.10397	1.57819	0.0129137	1.74223	-0.0203469	-0.0294466	0.000307083	-0.0134399	0.00334716	-0.000307083	0.119929	-0.0207567	-0.0098927	0.000404358	-0.0107403	-0.0264328	2.11957	Dapma7bEVm028885
CUST_24818_PI429715507	1.06936	1.74517	1.80584	1.8905	-1.87334	-1.83739	-1.50328	-1.86594	0.644653	-0.577918	1.50313	0.577919	-1.89173	1.05276	-1.55101	-1.6756	2.12988	Dapma7bEVm000611
CUST_61052_PI429715507	0.88931	0.451298	0.155833	0.676839	0.0986547	-0.38188	0.11927	-0.0620699	-0.758148	-0.489083	-0.196773	-0.748574	0.0477753	-0.447971	-0.0477753	0.152758	2.1309	Dapma7bEVm007017
CUST_121029_PI429715507	1.01101	1.74834	1.717	2.16016	-1.16939	-2.68411	-1.35468	-2.27273	0.601451	-0.601451	1.46327	0.684894	-1.34964	1.21973	-1.24132	-1.89957	2.17662	Dapma7bEVm000611
CUST_16966_PI429715507	1.48286	0.625619	0.583323	1.22058	-0.18635	-0.261307	-0.292422	0.0544872	-0.163569	-0.240883	0.0673819	-0.25744	0.549382	-0.34508	0.0417461	-0.0417471	2.18362	Dapma7bEVm001595
CUST_113742_PI429715507	1.40665	0.845216	0.985249	0.887302	-0.506413	0.134043	-0.93062	-1.00888	-0.288204	-0.0135851	-0.129778	0.0135841	0.157271	0.387084	-0.554886	-0.327681	2.1971	Dapma7bEVm004325
CUST_96780_PI429715507	1.2347	1.26839	1.17553	0.959573	-0.921632	0.266969	-0.920293	-0.819507	-0.123224	0.0700645	0.217018	-0.0700645	-0.476014	0.441832	-0.704078	-1.04379	2.19786	Dapma7bEVm000947
CUST_102589_PI429715507	0.769949	1.55044	1.55277	1.3462	-0.0338364	0.227156	-0.101611	-0.000465393	-0.196641	-0.131224	0.797339	0.180333	-0.478555	-0.684634	0.000464439	-0.0108643	2.20746	Dapma7bEVm002059
CUST_80388_PI429715507	1.15232	2.52953	2.88331	1.52365	-3.47509	-1.84001	-3.45018	-3.4413	1.2525	-0.75226	2.20334	0.75226	-2.13618	1.91439	-2.80386	-3.47079	2.23186	Dapma7bEVm014995
CUST_85719_PI429715507	0.539053	0.565771	0.632512	0.910346	-0.290781	-0.613995	-0.190613	-0.128958	-0.497798	-0.860032	-0.400175	-0.242419	0.258128	0.128957	0.808774	0.515768	2.23772	Dapma7bEVm007235
CUST_124167_PI429715507	1.72886	0.936121	0.509538	1.39582	-0.0227122	4.74453e-05	0.0651331	-0.0818455	0.0324702	-0.0528073	-0.0172589	-0.086349	-4.76837e-05	0.087075	-0.0174944	-0.140662	2.2557	Dapma7bEVm001756
CUST_136323_PI429715507	1.40037	1.06383	0.483715	1.43486	0.093606	0.151765	-0.332988	0.120443	-0.571884	-0.0936065	0.404855	-0.0980763	-0.947628	-0.0960665	-0.203643	-0.569936	2.27422	Dapma7bEVm009931
CUST_157301_PI429715507	0.438465	0.346785	0.707078	0.17873	0.203192	-0.756221	0.0368171	-0.077281	-1.01723	-0.721876	-0.571387	-0.806785	0.063735	-0.740268	0.259702	-0.0368171	2.29276	0
CUST_113746_PI429715507	1.37925	0.94177	0.940441	0.949904	-0.585896	0.220798	-0.785191	-0.995234	-0.355082	0.0392456	-0.262501	-0.0392456	0.14634	0.330883	-0.618793	-0.392997	2.30895	Dapma7bEVm004325
CUST_113750_PI429715507	1.48773	1.03038	1.11781	1.06534	-0.406945	0.350574	-0.606823	-0.967232	-0.119319	0.0418138	-0.0418129	-0.0659618	0.291887	0.3608	-0.504832	-0.294966	2.33211	Dapma7bEVm008817
CUST_161044_PI429715507	1.94096	2.37732	1.02157	2.63515	-0.791922	-0.0770683	-0.777672	-0.786247	1.53632	-0.0228291	1.49383	0.0228295	0.355723	-0.352689	-0.653311	-0.619536	2.35579	Dapma7bEVm025358
CUST_90215_PI429715507	1.90962	1.02957	0.298576	1.40818	-0.52962	-0.984455	-1.06402	-0.230196	0.141949	-0.321449	0.0252929	-0.153213	0.651487	-0.183519	-0.0252933	0.440341	2.35927	Dapma7bEVm014459
CUST_159449_PI429715507	1.38411	1.46446	0.102361	1.85675	-0.270546	-1.02683	-0.670375	-0.102362	0.139804	-0.224745	0.180438	-0.285921	0.155411	0.330459	-0.176648	-0.340111	2.37763	0
CUST_51858_PI429715507	0.775852	0.646595	0.344347	0.93889	0.0753555	-0.423763	-0.0753555	0.182163	-0.680186	-0.618259	-0.413864	-0.655004	0.140371	-1.14627	0.145761	-0.137126	2.40869	Dapma7bEVm008177
CUST_146512_PI429715507	0.940236	1.25235	1.23333	0.780058	-0.199587	-0.573715	-0.470923	0.077033	-0.434712	-0.653615	0.482183	-0.273213	0.322411	-0.425317	-0.0697908	0.0697899	2.41384	Dapma7bEVm010187
CUST_158577_PI429715507	1.46625	2.06807	0.312127	1.57806	-0.08125	0.0980122	0.0549924	-0.138886	-0.0549924	-0.124921	0.659028	-0.167561	-0.105658	0.295402	-0.106863	-0.195987	2.42543	Dapma7bEVm025027
CUST_111223_PI429715507	1.82499	0.898321	1.28478	1.33202	-1.85011	-0.966826	-2.72116	-1.87808	-0.16657	-0.456772	0.655231	0.16657	0.695839	0.714035	-1.72397	-1.35882	2.43752	Dapma7bEVm007182
CUST_98374_PI429715507	1.55017	0.919012	1.27764	0.994836	-0.95942	-2.81074	-2.01199	-1.41172	0.312002	-1.34915	0.908204	-0.312002	0.53876	0.369659	-0.935555	-0.440413	2.45488	Dapma7bEVm000772
CUST_25449_PI429715507	1.01836	0.637808	0.267996	0.930942	0.115485	-0.485828	-0.0734463	0.0926285	-0.654495	-0.757957	-0.278604	-0.64753	0.196492	-0.634544	0.0734472	-0.14619	2.4596	Dapma7bEVm011550
CUST_85717_PI429715507	0.628482	0.691635	0.669603	0.795702	-0.400658	-0.837994	-0.371605	-0.267473	-0.737637	-1.09465	-0.425962	-0.159913	0.16262	0.159912	0.786613	0.421519	2.46382	Dapma7bEVm007235
CUST_119689_PI429715507	0.878956	-0.235093	0.00878	0.731256	0.162909	-0.824584	-0.00877953	-0.0954051	-1.01647	-0.439717	-1.252	-1.13333	0.276009	0.161304	0.243886	0.345752	2.47316	Dapma7bEVm013052
CUST_85215_PI429715507	1.05308	0.479227	1.84737	0.998786	-0.0649314	-0.252847	-0.109469	0.0536671	-0.339026	-0.072875	-0.0868359	-0.423094	0.527438	0.30869	0.384088	-0.0536671	2.50546	Dapma7bEVm001546
CUST_7357_PI429715507	1.30262	0.427185	0.248307	1.30049	-0.0116401	-0.0844569	0.0383763	-0.128328	-0.617068	-0.489787	-0.411049	-0.552527	0.52119	-0.450523	0.0116405	0.0531921	2.52671	Dapma7bEVm004041
CUST_154869_PI429715507	0.486911	-0.448441	0.173015	-0.025466	0.068819	-0.969408	0.0254664	0.107759	-1.06303	-1.49636	-1.48447	-1.12466	0.446227	-0.50931	0.26381	0.263346	2.52912	Dapma7bEVm030622
CUST_84851_PI429715507	0.424372	0.542921	0.219319	-0.0334425	0.588575	0.392603	0.755121	0.186295	-1.47831	-1.41461	0.0334425	-1.38289	-1.1942	-0.110929	-0.418544	-0.696475	2.54715	Dapma7bEVm014973
CUST_82992_PI429715507	1.03689	2.43013	1.97807	1.23494	-1.00973	-2.12957	-2.60023	-1.12833	0.181805	-0.598508	1.27015	0.429097	-0.181805	0.998278	-1.21945	-0.957691	2.54801	Dapma7bEVm010304
CUST_43524_PI429715507	1.6593	-0.4102	0.2361	0.9075	0.125	-1.0504	-0.4369	0.3749	-0.9539	-1.1664	-0.7906	-0.125	0.7657	-0.3007	0.337	0.5626	2.56179	Dapma7bEVm011408
CUST_122539_PI429715507	1.37987	1.98278	2.22397	0.964839	-1.33219	0.0101814	-1.15606	-1.13125	0.398378	-0.325544	1.05404	-0.0101809	-0.784968	0.472379	-1.34688	-0.715101	2.56452	Dapma7bEVm001786
CUST_82991_PI429715507	1.05224	2.25011	2.05658	1.33395	-1.19376	-1.7208	-2.24574	-1.18682	0.193594	-0.650496	1.26288	0.294765	-0.193594	0.847969	-1.26838	-1.22823	2.63542	Dapma7bEVm010304
CUST_129188_PI429715507	0.986462	2.30137	1.53226	2.26731	-0.474309	-0.468472	-0.431258	-0.443472	0.431258	-0.458987	0.9175	0.480965	-0.441581	0.617684	-0.439411	-0.467648	2.69291	Dapma7bEVm003305
CUST_61148_PI429715507	1.2758	0.673588	0.452562	1.01949	-0.057229	-0.257663	0.00719643	-0.00719643	-0.732494	-0.698219	-0.297765	-0.606944	0.273404	-0.224833	0.0741053	0.107152	2.71173	Dapma7bEVm007786
CUST_61087_PI429715507	1.28672	1.25119	0.566478	0.550124	0.15	-0.422378	0.0661821	-0.0852938	-0.291583	-0.865651	-0.0814586	-0.966068	0.622811	-0.168375	-0.0661821	0.172939	2.76029	Dapma7bEVm007017
CUST_157496_PI429715507	1.53438	0.926352	1.22834	1.48594	-1.28169	-1.93854	-1.84162	-1.51338	0.0997162	-1.22369	0.52943	-0.0997171	0.247553	0.611866	-1.36502	-1.15493	2.76508	Dapma7bEVm005449
CUST_83030_PI429715507	1.30048	1.75357	1.83162	1.27763	-1.89747	-1.73905	-2.09658	-2.01072	0.333654	-1.27086	1.15492	0.0693121	-0.0693121	0.284081	-1.73315	-1.91068	2.76843	Dapma7bEVm011603
CUST_138930_PI429715507	1.71963	0.679656	0.828092	1.51154	-0.000705242	-0.393587	-0.396945	0.000705719	-0.0824676	-0.625681	-0.147057	-0.484658	0.993711	-0.331619	0.0841737	0.0173454	2.8673	Dapma7bEVm024405
CUST_118974_PI429715507	2.22999	1.06674	0.91358	1.97896	-0.883999	-0.208977	-1.76606	-1.29352	0.0241942	-0.618474	0.658919	-0.0241942	0.704274	0.582475	-0.885226	-0.584873	2.90232	Dapma7bEVm010851
CUST_76579_PI429715507	1.81088	1.66306	1.10064	2.33881	-0.437615	-0.484306	-0.673938	-0.302284	0.0785036	-0.244297	1.00124	-0.0785041	0.446693	0.59566	-0.16317	-0.1345	2.90615	Dapma7bEVm023129
CUST_145660_PI429715507	1.1649	1.66045	3.1835	1.18899	-0.0888276	-0.0648122	-0.0940361	0.0318091	-0.0821912	-0.113014	1.26973	-0.0424783	-0.059	0.578047	-0.00982428	0.00982428	2.91087	Dapma7bEVm000421
CUST_130393_PI429715507	1.01568	-0.272698	1.03613	0.85243	-0.0203853	-0.441716	-0.0877628	0.215549	-0.548584	-1.07318	-0.559637	-1.3687	0.373435	0.114047	0.0203853	0.161154	2.91887	Dapma7bEVm000080
CUST_145658_PI429715507	1.75174	1.58635	1.84097	2.07891	-0.124053	-0.445386	-0.425289	-0.488928	0.359181	-0.535864	1.48583	-0.256551	0.424489	0.124053	-0.432413	-0.492433	2.9309	Dapma7bEVm010829
CUST_100299_PI429715507	0.339522	-0.0787301	0.0515165	0.660019	0.599361	-0.404948	0.933358	0.82987	-1.37691	-1.15633	-1.08156	-1.66003	-0.0515165	-0.846512	0.929091	0.737559	2.9522	Dapma7bEVm009478
CUST_8482_PI429715507	1.40477	1.08091	1.91055	0.849095	-0.227327	0.157698	-0.367647	-0.293823	-0.369734	-0.262437	-0.157698	-0.21659	-0.366086	0.291655	0.403032	0.203468	2.95457	Dapma7bEVm007786
CUST_1858_PI429715507	1.54909	1.11776	1.2189	1.54175	-1.37221	-1.6992	-1.78248	-1.67945	0.139471	-1.34283	0.467851	-0.139471	0.228899	0.581148	-1.40835	-1.15228	2.98064	Dapma7bEVm005449
CUST_114132_PI429715507	0.643819	2.63806	2.24564	1.37204	-0.249902	-0.471118	-0.187442	-0.167315	-0.176558	-0.0695944	0.568112	0.238532	0.02075	-0.40281	-0.020751	0.0950594	2.99959	Dapma7bEVm001314
CUST_133870_PI429715507	0.489801	1.02102	1.26983	0.973375	-0.415808	-1.1588	-0.316832	-1.19183	-0.43257	-1.2473	0.348264	-1.25395	0.393357	0.358645	0.0283532	-0.0283532	2.99986	Dapma7bEVm000672
CUST_68971_PI429715507	1.61781	2.80218	1.84047	1.89357	-0.399242	-0.392694	-0.436148	-0.363331	0.553361	-0.455608	1.58133	0.123999	-0.123998	0.501648	-0.271196	-0.355388	3.00577	Dapma7bEVm015025
CUST_129140_PI429715507	1.4356	2.8749	1.35108	1.84275	-0.112966	-0.32099	-0.325907	-0.171098	0.0864768	-0.174289	1.32971	-0.0887425	0.362696	0.653977	-0.086477	-0.162571	3.00589	Dapma7bEVm009688
CUST_9703_PI429715507	2.50643	3.18855	1.24891	1.39808	0.00345349	-0.0352366	-0.0467808	0.0246029	-0.00248456	-0.0456579	2.04877	-0.0306582	-0.00549102	0.000160217	-0.000160217	-0.00123978	3.01676	Dapma7bEVm004490
CUST_98437_PI429715507	1.34303	1.26235	1.37782	0.889239	-0.205487	-1.03047	-0.432427	0.0192976	-0.757821	-0.767583	0.427321	-0.424101	0.460616	-0.513197	0.153235	-0.0192981	3.02861	Dapma7bEVm010187
CUST_107306_PI429715507	0.309621	0.980197	0.220243	0.516638	-0.217692	-1.39947	-0.750463	0.118304	-1.41405	-1.22174	-0.569449	-1.17118	0.189347	-0.0439978	0.153947	0.0439978	3.03308	Dapma7bEVm007085
CUST_121549_PI429715507	1.18542	-0.412519	-0.167883	0.512379	0.427126	-0.541795	0.367289	0.929622	-1.51079	-0.750483	-1.52089	-1.50922	0.203327	-0.168973	0.40253	0.167883	3.03605	Dapma7bEVm011394
CUST_123786_PI429715507	-0.335645	-0.52513	-1.16679	0.722931	1.18949	-0.632523	1.50023	1.26409	-1.76748	-1.14378	-2.3827	-2.46645	0.891506	0.335645	1.52468	1.4853	3.06088	Dapma7bEVm011143
CUST_136324_PI429715507	2.39184	1.8904	0.138463	2.13464	-0.444035	-0.577457	-0.539066	-0.495744	-0.53772	0.130766	0.949788	-0.50018	-0.065105	0.0490479	0.179067	-0.0490479	3.09121	Dapma7bEVm009931
CUST_145614_PI429715507	2.28244	1.43005	1.21625	1.94349	-0.0835738	-0.098002	-0.0599346	-0.0159197	-0.123663	0.0159199	0.493193	-0.0708733	1.56919	-0.0509398	-0.0832374	0.367574	3.11539	Dapma7bEVm000704
CUST_162299_PI429715507	1.68149	1.70538	2.22379	1.3878	-0.0603683	0.0403447	0.0153291	-0.074863	-0.0182321	-0.033196	0.526305	-0.0582862	0.257366	-0.0715449	-0.0153289	-0.0255108	3.12849	Dapma7bEVm030461
CUST_78014_PI429715507	0.892987	2.52138	1.84112	1.92864	-0.194141	-0.872491	-1.23379	0.0141869	0.580983	-0.735202	0.846613	-0.115418	-0.129622	1.20038	-0.0141869	-0.295138	3.14223	Dapma7bEVm015330
CUST_124323_PI429715507	2.18509	0.902129	1.70313	1.72638	-0.0626102	-0.00333309	0.00333309	-0.0383556	-0.0336621	-0.00813365	-0.0202713	-0.0609293	1.13588	0.00523972	-0.00350904	0.128646	3.16001	Dapma7bEVm003259
CUST_6045_PI429715507	1.66493	0.192336	1.28538	1.42225	-0.00263929	-0.215391	0.00263882	-0.0242653	-0.584375	-0.584375	-0.192708	-0.7589	0.690484	-0.431024	0.067914	0.140761	3.18504	0
CUST_74681_PI429715507	1.9722	2.00259	0.291105	1.75215	-0.499184	-0.391794	-0.427763	-0.466797	-0.434099	-0.494173	0.250949	-0.0459433	1.00594	0.0459433	0.076128	-0.44886	3.21613	Dapma7bEVm008335
CUST_12304_PI429715507	1.02072	0.343712	0.757323	1.19474	0.583828	0.498327	0.937288	0.271428	-0.681607	-1.89631	-0.177301	-0.853817	0.364452	-0.0937016	0.099211	0.138812	3.32038	Dapma7bEVm001375
CUST_75205_PI429715507	2.00647	1.49483	2.78066	1.70688	-0.0715902	-0.0628727	-0.0651343	-0.0678408	0.0860684	-0.0870423	1.06467	-0.104558	0.335049	0.0208554	-0.0208554	-0.0298133	3.38094	Dapma7bEVm009115
CUST_81086_PI429715507	1.46997	1.88171	2.90681	0.953198	0.499354	-0.539308	0.150926	-0.171449	-0.530251	-0.253746	1.12986	-0.298754	0.17205	-0.150927	-0.474973	-0.26444	3.46089	Dapma7bEVm000310
CUST_41922_PI429715507	1.9	1.46674	1.63282	1.1975	-1.94559	-1.896	-1.87039	-1.88265	-0.0882101	-1.90813	0.854326	0.0882096	0.319798	0.466444	-1.90039	-0.864737	3.51303	Dapma7bEVm011559
CUST_61906_PI429715507	0.0565386	0.371664	-0.957703	0.471234	0.742899	-0.0565386	0.165242	0.605969	-0.728665	-1.84769	-2.17215	-2.7193	0.299256	0.737298	-0.536154	-1.04358	3.61097	Dapma7bEVm003961
CUST_21859_PI429715507	1.74186	1.52531	0.59133	2.0544	-0.0197544	-1.80201	0.0424242	0.0794148	-0.45054	-0.933399	-0.0729313	-0.284869	0.601331	0.0197544	-0.106707	-0.0776906	3.76764	Dapma7bEVm006814
CUST_17982_PI429715507	1.82452	1.63623	1.92924	1.4626	-2.15755	-3.98525	-4.439	-2.88243	0.126662	-2.10617	0.951883	0.025836	-0.025836	0.353677	-2.21844	-1.42874	3.90032	Dapma7bEVm011559
CUST_98949_PI429715507	1.01994	2.39463	2.16848	2.40739	-0.63219	-0.581016	-0.955029	-0.721006	0.110103	-1.23598	1.34045	-0.110103	0.264483	0.318611	-0.618651	-0.82816	3.92174	Dapma7bEVm028226
CUST_17888_PI429715507	3.13127	2.72469	1.18608	2.65914	-0.0776515	-0.0515268	0.00943327	0.00800991	-0.0629497	-0.00801015	1.78084	0.0421624	-0.0528464	-0.030673	-0.0598137	-0.0298631	3.9649	Dapma7bEVm000421
CUST_38893_PI429715507	1.73747	2.16269	2.16143	2.09946	-1.60403	-1.0012	-2.40411	-1.43782	0.182236	-0.838766	1.03684	-0.182235	0.348798	0.340402	-1.09374	-1.22669	3.97443	Dapma7bEVm006674
CUST_115111_PI429715507	2.50474	1.69598	1.62015	2.75794	-1.24532	0.403232	-1.22307	-1.22059	-0.157103	0.084712	0.705752	-0.0847115	0.188756	-1.24108	-1.2085	-1.24865	4.02096	Dapma7bEVm010788
CUST_15555_PI429715507	1.00273	1.73184	0.071034	1.94076	0.290383	-0.957843	-0.899996	0.0603695	-1.0013	-0.808544	-0.794251	-0.726152	0.353846	-0.060369	0.324937	-0.38127	4.05345	Dapma7bEVm015125
CUST_133899_PI429715507	2.1631	1.95573	2.19139	2.2072	-0.0627501	-0.0175326	0.00888729	-0.0130014	-0.0588579	-0.00888729	0.533799	-0.0525699	0.708638	-0.0407772	-0.0432949	0.425006	4.07269	Dapma7bEVm000672
CUST_74395_PI429715507	2.21435	2.02035	1.20327	3.40327	0.381763	-0.221411	-0.198189	-0.201974	-0.204215	-0.179218	1.18396	-0.207296	0.179218	0.530642	-0.20017	-0.21495	4.17566	Dapma7bEVm003623
CUST_42003_PI429715507	1.94171	1.74822	1.90351	1.39764	-2.4812	-4.51621	-4.85004	-3.18872	-0.0205307	-2.39883	1.05713	0.0205307	0.175657	0.75137	-2.67175	-1.72617	4.23745	Dapma7bEVm011559
CUST_45458_PI429715507	1.17925	3.50748	3.14914	1.77972	-0.938191	-0.900713	-0.867429	-0.881996	0.0482903	-0.879102	2.07097	-0.0482903	0.16594	1.19792	-0.927701	-0.795845	4.30476	Dapma7bEVm014844
CUST_153318_PI429715507	-0.08004	3.27006	0.848186	1.65979	0.0800395	-0.382149	-0.888126	-0.896074	-0.882213	-0.879301	-0.59722	-0.370387	2.41384	2.00963	3.60266	3.27683	4.30728	Dapma7bEVm025044
CUST_18751_PI429715507	1.76952	2.36134	2.31149	2.0878	0.0604124	-0.674319	0.845348	-0.599962	-0.44379	-0.384489	0.929428	-0.0988846	-0.690914	-0.77661	0.113522	-0.0604124	4.38316	Dapma7bEVm002601
CUST_114819_PI429715507	0.724761	-0.126621	0.672555	0.072999	0.735177	-1.43761	1.15822	0.612132	-1.7687	-1.84978	-2.04214	-1.54584	-0.072999	-0.635077	0.701413	0.68542	4.4001	Dapma7bEVm017387
CUST_52798_PI429715507	1.82081	0.30431	1.0208	1.99439	0.29037	-0.941647	-0.0682626	-0.375339	-0.816905	-0.84859	-0.886875	-0.920839	1.34896	-0.755767	0.354126	0.0682621	4.44869	Dapma7bEVm003563
CUST_69992_PI429715507	2.28025	1.55578	-0.093195	2.14603	0.0797887	-0.533272	-0.0373621	0.190776	-0.942148	-0.595873	-0.593763	-0.612761	0.534272	-0.302214	0.0390649	0.0373621	4.46405	Dapma7bEVm026390
CUST_97354_PI429715507	2.51686	2.2103	2.048	2.51146	-1.19993	0.214815	-2.44677	-1.69893	-0.0166254	0.0166244	0.64511	-0.0633945	0.782779	-0.243717	-1.40057	-1.74523	4.51971	Dapma7bEVm010788
CUST_113263_PI429715507	1.83717	3.63513	2.89408	2.70952	-1.1682	-2.57687	-0.924068	-1.01282	1.13622	-1.56867	1.78369	0.924067	-1.59108	1.73621	-1.86104	-1.55627	4.59527	Dapma7bEVm011744
CUST_89701_PI429715507	1.65948	2.5681	2.40948	2.40089	0.0780706	-0.427849	0.248934	0.139806	-0.189495	-0.593388	1.2537	-0.328133	-0.347841	-0.0780697	-0.115385	-0.195812	4.67128	Dapma7bEVm002601
CUST_34243_PI429715507	2.50839	1.20601	1.518	3.57722	-0.0277765	-0.0586369	-0.0281432	0.0424356	-0.0814006	0.077271	-0.0904381	-0.0166311	-0.0678985	0.0106158	-0.0106161	0.035619	4.692	Dapma7bEVm003518
CUST_7052_PI429715507	2.90532	2.69314	2.47915	2.75965	-0.352399	-0.305068	-0.472632	-0.662569	0.042798	-0.0427976	1.67395	0.227355	-0.499961	0.418115	-0.748525	-0.715268	4.70434	Dapma7bEVm000421
CUST_138794_PI429715507	3.10138	2.24667	0.875575	2.95898	-0.0217907	0.0111647	-0.0125473	-0.0203032	-0.0245821	-0.0602207	0.397851	-0.0744266	1.56809	-0.0590124	0.220162	-0.0111649	4.71087	Dapma7bEVm001105
CUST_94823_PI429715507	0.694588	2.40686	3.35918	1.86309	-0.171669	-0.884137	-0.519112	-1.23848	-0.0393252	-1.24448	0.991358	-0.493829	0.514579	0.883077	-0.388046	0.0393248	4.84837	Dapma7bEVm015876
CUST_118418_PI429715507	2.7697	3.01413	0.710381	3.53858	-0.591159	-0.41226	-0.531054	-0.392724	0.401946	-0.434318	0.73575	0.118531	0.827742	-0.118532	-0.472174	-0.598656	4.93388	Dapma7bEVm029047
CUST_65771_PI429715507	3.30718	2.38978	1.39374	2.90578	0.10856	-0.131761	-0.133398	-0.0618582	-0.157798	-0.0842896	1.01866	-0.00893712	1.24387	0.00893736	-0.0934432	-0.0465274	4.94925	Dapma7bEVm018603
CUST_154257_PI429715507	2.37953	2.45096	2.32301	2.23765	-0.527096	-1.79656	-1.11828	-0.0266995	-0.164703	-0.875015	1.29949	-0.105048	0.568949	0.245218	-0.308831	0.0266991	4.95577	Dapma7bEVm008526
CUST_17021_PI429715507	1.70769	0.858924	0.816767	1.38253	-0.0412798	-1.60388	0.0412798	-0.0968208	-1.36767	-1.9111	-0.112618	-1.12644	0.616456	-0.489659	0.110382	0.0754194	4.99655	Dapma7bEVm001758
CUST_5851_PI429715507	2.95775	2.26984	2.06928	2.65483	-1.19679	0.477158	-2.22095	-1.82315	-0.0902147	0.00835705	0.750865	-0.008358	0.971791	-0.695375	-1.49824	-1.72605	5.00289	Dapma7bEVm010788
CUST_140931_PI429715507	3.61063	1.77353	0.363324	3.61915	0.0138831	-0.0359054	0.017015	-0.0454893	0.0442741	-0.0321662	0.0300684	-0.0220268	-0.0171502	-0.0138829	-0.0245628	-0.0653667	5.05117	Dapma7bEVm004845
CUST_30363_PI429715507	2.13621	0.139756	0.412091	2.25324	-0.436327	0.165905	-0.25266	-0.363885	-1.2405	-0.729321	-1.16157	-1.34785	1.57613	0.377905	0.418382	-0.139756	5.11642	Dapma7bEVm000939
CUST_56895_PI429715507	1.50041	1.23375	0.743638	1.42283	0.120236	-1.12023	-0.12263	-0.191744	-1.57398	-1.82704	0.234196	-1.44828	-0.0320826	-1.09245	0.0417328	0.0320826	5.20152	Dapma7bEVm001682
CUST_113264_PI429715507	2.01253	4.14701	3.46303	3.37172	-1.32034	-3.83566	-1.28204	-1.38977	1.59358	-1.62899	2.19009	1.28204	-2.37676	2.0576	-2.84125	-2.47131	5.23937	Dapma7bEVm011744
CUST_90277_PI429715507	2.69849	2.11841	1.96012	2.56243	-0.582341	-0.408607	-0.656035	-0.965983	0.115033	-0.720482	0.493568	-0.115034	1.13829	0.91452	-0.396342	-0.573251	5.24737	Dapma7bEVm001372
CUST_44886_PI429715507	1.77741	2.60372	2.48153	2.53784	0.0279064	-0.319528	0.312365	-0.0139484	-0.216612	-0.893183	1.27476	-0.451208	-0.434781	-0.115082	0.0139475	-0.285741	5.35796	Dapma7bEVm002601
CUST_16693_PI429715507	3.61455	2.65719	1.83507	2.8511	-0.0950191	0.0175896	-0.0175896	-0.133579	-0.0532129	-0.0584707	1.24834	-0.0965157	0.577002	0.675509	-0.0413408	-0.0644269	5.57681	Dapma7bEVm001756
CUST_157338_PI429715507	0.859621	-0.300124	-1.0171	0.507797	0.302395	-1.28332	0.626729	0.300124	-2.55271	-2.60578	-2.25609	-2.64143	0.454008	-1.83798	0.733231	0.634819	5.76193	Dapma7bEVm016429
CUST_119919_PI429715507	2.65468	3.88593	3.92621	3.66516	-2.56675	-2.48745	-2.51776	-2.52541	0.9521	-0.9521	2.94979	1.0048	-2.48923	0.974929	-2.50362	-2.5246	5.83345	Dapma7bEVm002059
CUST_9800_PI429715507	2.05072	3.82612	3.50629	2.69762	-1.6217	-2.14186	-1.39427	-0.691362	1.02036	-1.91201	2.06707	0.691363	-1.87896	2.17987	-1.85197	-1.76725	5.87054	Dapma7bEVm002420
CUST_146010_PI429715507	3.24214	1.48254	0.771058	2.61222	0.00157976	-0.907373	-0.93899	-0.866676	-0.889719	-0.953644	-0.151869	-0.137897	2.48794	0.820125	-0.00157976	0.690186	5.89818	Dapma7bEVm005449
CUST_136693_PI429715507	2.71442	4.06504	3.96855	3.724	-2.6638	-1.87962	-4.11797	-2.26345	1.04549	-1.04549	3.05505	1.0589	-3.74238	1.39018	-4.05641	-4.10477	6.01896	Dapma7bEVm002059
CUST_45817_PI429715507	2.58048	1.46302	3.81813	2.55531	-0.0374498	-0.146188	-0.105248	-0.105545	0.0374498	-0.107904	0.232042	-0.150399	0.231249	0.262556	-0.142537	-0.145726	6.06891	Dapma7bEVm015400
CUST_111187_PI429715507	3.16235	4.61484	4.41495	2.88501	-1.27282	-1.71318	-1.70368	-1.5511	0.698824	-1.69285	4.35579	1.22575	-0.698824	1.49847	-1.27196	-0.934327	6.15778	Dapma7bEVm008546
CUST_17891_PI429715507	4.04178	3.19187	2.19488	3.74681	-0.271548	-0.266097	-0.263315	-0.258611	0.329799	-0.286917	2.38075	0.258028	-0.258028	0.730693	-0.266641	-0.268251	6.16208	Dapma7bEVm000421
CUST_56817_PI429715507	3.803	3.33371	2.73345	3.62871	-1.84915	-1.61369	-2.99496	-1.9578	0.70367	-0.650444	2.29559	0.650444	-0.806736	1.36255	-2.55054	-2.03383	6.16842	Dapma7bEVm000421
CUST_145661_PI429715507	3.41865	3.09181	2.02903	3.81888	-0.284253	-1.0154	-0.869011	-0.577652	0.364965	-0.509521	1.97175	0.0179801	-0.863777	0.272877	-0.0179801	-1.61322	6.18296	Dapma7bEVm000421
CUST_22113_PI429715507	0.830091	-0.330121	-0.661852	0.544482	0.527963	-1.36989	0.482818	0.33012	-2.24859	-3.06044	-1.60868	-3.23066	0.336122	-1.65078	0.583317	0.599676	6.20204	Dapma7bEVm025860
CUST_132564_PI429715507	2.6537	2.64198	2.34098	2.42173	-1.82463	-4.2427	-2.58283	-2.01526	0.454056	-3.08949	1.72328	0.361214	-0.361214	1.24752	-1.662	-1.54942	6.28683	Dapma7bEVm010829
CUST_87827_PI429715507	2.73357	2.11894	2.01092	2.4153	0.577651	-0.462111	-0.191443	0.0582972	-0.480911	-0.382867	-0.0582976	-0.439185	0.914741	-0.308631	-0.46694	0.150845	6.32032	Dapma7bEVm015400
CUST_59848_PI429715507	2.74235	3.00009	3.29997	2.53013	-2.88884	-2.99202	-2.98042	-2.93852	0.620343	-2.94959	2.6029	0.652744	-0.620343	1.51493	-2.99033	-2.93776	6.32706	Dapma7bEVm002510
CUST_159005_PI429715507	2.8783	2.4907	2.2369	2.96828	-0.441566	-0.156703	-0.802794	-0.89917	0.156703	-0.868911	0.759291	-0.184338	1.29917	0.781848	-0.533024	-0.387294	6.39905	Dapma7bEVm001372
CUST_38390_PI429715507	3.20946	2.80212	2.12142	3.41625	-0.291704	0.0700564	-0.187842	-0.32808	-0.0700562	-0.233596	1.44785	-0.316597	2.04633	-0.322536	-0.20547	0.346484	6.41037	Dapma7bEVm004379
CUST_119882_PI429715507	2.95505	4.35875	4.20743	3.92547	-2.02045	-1.94463	-2.70191	-2.84811	1.07064	-1.07064	3.21994	1.18776	-2.65351	1.2849	-2.73697	-2.78506	6.77279	Dapma7bEVm002059
CUST_78878_PI429715507	3.80141	3.4871	3.23896	4.1925	-2.03173	-1.78216	-3.03608	-1.9313	0.890613	-0.450514	2.76916	0.450514	-0.653154	1.54023	-2.33131	-2.30378	6.79771	Dapma7bEVm000421
CUST_17892_PI429715507	3.95937	3.53875	3.43619	4.05019	-1.84215	-1.35414	-2.62023	-2.11174	0.92025	-0.497912	2.92504	0.497912	-0.629022	1.79772	-1.9485	-2.08076	6.89142	Dapma7bEVm000421
CUST_1302_PI429715507	2.44099	3.38602	3.00185	2.54609	-1.51492	-3.81506	-2.42386	-1.6625	0.404209	-3.03472	2.59361	0.174186	-0.174185	1.13339	-1.48935	-1.39237	7.01001	Dapma7bEVm009956
CUST_93073_PI429715507	2.6714	3.13524	2.439	2.93483	-0.979208	-1.69057	-1.71628	-0.75161	0.275613	-1.73581	1.96019	-0.710349	1.04575	0.564036	-0.34229	-0.275613	7.19854	Dapma7bEVm008526
CUST_7334_PI429715507	2.30861	1.24512	1.34757	2.2577	0.174305	-1.24957	-0.725603	-0.134673	-1.42666	-0.833468	-1.28125	-0.887716	1.10712	-0.384956	0.134674	0.401966	7.44888	Dapma7bEVm014006
CUST_24704_PI429715507	3.58407	2.48149	2.13461	3.15841	0.321808	-0.394561	-0.321807	-0.434957	-0.435562	-0.43718	1.0367	-0.458709	2.2995	-0.461139	-0.426992	0.479289	7.53357	Dapma7bEVm006061
CUST_140694_PI429715507	2.82722	1.84769	1.01319	3.2639	0.544574	-0.93363	-0.953296	-0.0370374	-0.935433	-0.766956	-0.506947	-0.65552	2.71806	0.42252	-0.402733	0.0370374	7.75009	Dapma7bEVm015002
CUST_108756_PI429715507	2.68097	3.59153	3.14182	2.89206	-0.771511	-1.63943	-1.60736	-1.15659	-0.00519371	-1.6871	2.17162	0.00519276	1.14779	0.903307	-0.825761	-0.639947	7.75682	Dapma7bEVm007494
CUST_74662_PI429715507	3.08826	3.13922	2.42999	2.54818	-0.803256	-3.61058	-1.86105	-1.09542	-0.00285053	-2.65111	1.98241	0.00285053	0.900005	0.907096	-1.03864	-0.711611	7.8277	Dapma7bEVm003644
CUST_82332_PI429715507	2.19381	1.22955	0.512549	1.76392	-0.000413895	-1.36974	-0.353856	0.0824389	-2.32178	-2.10645	-0.085947	-1.85126	0.793847	-0.878943	0.000413895	0.277953	8.09099	Dapma7bEVm005094
CUST_58942_PI429715507	3.11142	3.22932	2.27925	3.34501	-1.6907	-1.61985	-1.61714	-1.66458	0.0548201	-1.66444	1.48902	-0.0548201	0.136324	0.110448	-1.65369	-1.66127	8.19707	Dapma7bEVm018776
CUST_51487_PI429715507	3.68986	2.29165	2.60626	3.04173	-2.30304	-2.31369	-2.25487	-2.2199	-0.0794358	-2.21543	1.23023	0.481487	1.45194	0.0794358	-2.32447	-2.24443	8.3003	Dapma7bEVm002944
CUST_161118_PI429715507	3.76412	2.05141	1.13336	3.65223	0.0215316	-1.03224	-1.19507	-0.0887504	-0.900676	-0.593106	0.647828	-0.817463	1.24067	-0.473047	-0.0215316	0.031929	8.37526	Dapma7bEVm003587
CUST_65770_PI429715507	3.943	2.99041	2.81505	3.55774	0.0190699	-0.181884	-0.176159	-0.0332513	-0.124028	-0.0772219	1.2161	0.0185614	1.8916	-0.0185611	-0.200907	-0.0400767	8.38725	Dapma7bEVm018603
CUST_58917_PI429715507	3.39948	3.51317	2.59776	3.74482	-1.06434	-1.06067	-1.09863	-0.936769	-0.0729456	-1.12889	1.81017	0.0729456	0.13006	0.490831	-1.01557	-1.05117	8.83659	Dapma7bEVm015522
CUST_143254_PI429715507	3.63257	2.5755	2.91598	3.50076	-0.0453868	0.0181224	-0.024138	-0.00839305	-0.0025351	-0.0703137	0.141178	-0.0692792	1.16508	-0.0512049	0.00253487	-0.00625896	8.91627	Dapma7bEVm005479
CUST_53520_PI429715507	4.75415	2.73966	2.15559	4.37861	0.00581312	-0.0910053	-0.0866466	-0.00581288	-0.0554304	-0.0601599	1.33816	-0.0143533	2.47729	-0.00909782	0.480813	-0.0239451	9.22116	Dapma7bEVm004830
CUST_80002_PI429715507	3.71196	5.44456	5.67678	3.31066	-0.846314	-1.54449	-1.53906	-1.52538	0.755263	-1.55911	4.50916	1.53355	-0.755263	2.15555	-1.53572	-1.55099	9.35849	Dapma7bEVm028922
CUST_18_PI429715507	3.67049	3.42513	2.39721	4.02614	-0.936647	-1.38637	-1.66702	-1.70644	0.547455	-1.69945	1.8897	-0.184443	1.51431	0.184442	-1.46204	-1.7327	9.45729	Dapma7bEVm001934
CUST_138876_PI429715507	2.54269	1.70157	1.5538	2.77608	-0.392481	-2.02387	-0.857817	-0.232573	-1.2544	-2.41169	0.279849	-1.08477	1.39462	-0.770133	0.27797	0.232573	9.58838	Dapma7bEVm001105
CUST_38023_PI429715507	3.34416	1.7939	1.41023	2.32525	0.198341	-1.45763	-1.48148	-0.229258	-1.44303	-1.49793	-0.198341	-1.06021	0.764926	-0.933954	0.352861	0.320047	9.63483	Dapma7bEVm001105
CUST_87769_PI429715507	3.13186	1.99835	3.66423	3.28538	-0.174806	-0.936485	-0.905394	-0.85017	-0.308163	-0.936424	1.18974	-0.970826	0.598473	0.0509691	0.813158	-0.0509696	9.68916	Dapma7bEVm015400
CUST_66091_PI429715507	3.67443	4.95371	4.07508	3.54111	-0.136986	-0.553138	-0.542778	-0.328391	0.0444679	-0.495711	3.5417	-0.0444679	1.26775	0.668549	-0.539844	-0.448137	9.84636	Dapma7bEVm005177
CUST_138878_PI429715507	2.67139	1.66345	1.68279	2.68483	-0.0165572	-2.51827	-0.99784	-0.491782	-1.28443	-2.38099	0.0165572	-1.31778	1.21746	-1.44594	0.072195	0.0334802	10.6832	Dapma7bEVm001105
CUST_106185_PI429715507	4.24027	3.33903	2.53781	4.28184	0.00573921	-0.0646236	-0.0446615	-0.0458984	-0.00573921	-0.0166588	0.731887	0.00680542	-0.0452366	0.0163002	-0.029897	-0.0210843	10.7084	Dapma7bEVm012749
CUST_80943_PI429715507	3.47142	1.75038	1.66914	3.55475	-0.357423	-2.65385	-0.856821	-0.096983	-0.695293	-2.33942	0.313355	-0.659868	2.17113	-0.122563	0.114542	0.096982	10.9794	Dapma7bEVm002498
CUST_35982_PI429715507	3.53599	3.11549	2.81665	3.22719	-0.0561233	-2.88422	-0.450323	-0.637602	-0.0432663	-2.94452	1.74782	-0.119029	1.01839	0.961027	0.0432663	-0.349564	11.4207	Dapma7bEVm011163
CUST_59975_PI429715507	1.70763	3.36611	3.303	3.86074	-0.474675	-1.24852	-0.54844	-0.213122	-0.807369	-1.48019	1.34352	-0.981835	2.35026	3.10486	0.03339	-0.033391	11.6386	Dapma7bEVm026673
CUST_143252_PI429715507	3.94413	2.91238	2.76341	3.57574	0.0737724	-1.1264	-1.0332	-0.0737724	-0.22623	-0.976297	0.668671	-0.480215	1.0887	-0.600477	-0.767709	0.203503	11.7325	Dapma7bEVm005479
CUST_134673_PI429715507	1.60921	3.34692	3.26546	3.89916	-0.306672	-2.85899	-1.62285	-0.288551	-1.44372	-1.3833	1.24734	-1.06981	2.30876	3.07637	-0.207767	0.207767	12.9292	Dapma7bEVm003219
CUST_88945_PI429715507	4.33311	4.19007	4.03393	5.0658	-0.197151	0.416415	-0.540983	-0.392114	-0.0704646	-0.117791	3.15647	-0.141202	0.302105	0.0704641	-0.0983767	-0.112501	12.9868	Dapma7bEVm028414
CUST_33578_PI429715507	4.11612	2.72067	2.32341	3.92915	-0.313684	-1.79205	-0.703397	0.053463	-0.900656	-1.84096	1.64639	-0.635778	2.26024	-0.569681	-0.053463	0.186634	13.042	Dapma7bEVm000126
CUST_128716_PI429715507	1.93513	2.61323	2.93832	1.21468	0.158952	-1.6189	0.278502	-0.0217547	-1.49277	-1.67897	-1.1271	-1.83999	-0.0961189	-1.64065	0.0440493	0.0217552	13.0869	Dapma7bEVm010940
CUST_13261_PI429715507	4.49175	1.96035	1.94682	4.13999	-0.612322	-1.42401	-1.29095	-0.533176	-0.579264	-1.63491	0.72697	-1.03122	2.7555	0.0647817	-0.0647817	0.272856	13.5887	Dapma7bEVm011035
CUST_134559_PI429715507	5.46072	3.4213	3.19605	5.14763	-0.00178671	-0.0235093	-0.0462732	-0.0232425	0.00178671	-0.0442424	2.00845	-0.0123551	1.61	0.344371	-0.0403931	-0.0399916	14.1038	Dapma7bEVm009022
CUST_80007_PI429715507	3.64939	1.81993	1.29359	3.23375	-0.026443	-1.227	-0.104208	0.0531673	-2.04867	-1.89319	0.0264435	-1.97773	1.66795	-1.87579	-0.433131	0.279809	15.6974	Dapma7bEVm002943
CUST_89819_PI429715507	5.59174	3.58974	3.69529	5.27012	-0.158628	-0.0940938	-0.084465	-0.11941	0.084465	-0.128319	1.79671	-0.15312	1.32295	1.03758	-0.122577	-0.129272	17.5913	Dapma7bEVm029599
CUST_102541_PI429715507	5.79855	4.56872	4.43235	5.15259	0.0410252	-0.385978	-0.322927	-0.246876	-0.0410261	-0.494234	3.50858	0.1287	-0.0713759	0.380579	-0.348398	-0.28509	18.5397	Dapma7bEVm009931
CUST_33742_PI429715507	5.18299	3.26284	3.01883	4.76226	-2.09131	0.0419483	-3.02606	-2.02117	-0.384386	-0.0412321	0.0824633	-0.417954	0.0412331	0.144295	-2.5214	-2.51451	18.9879	Dapma7bEVm011652
CUST_33960_PI429715507	4.79375	2.75704	3.20687	4.79596	0.335053	-0.437651	-0.426289	0.986605	-0.444955	-0.459719	-0.441933	-0.335053	4.51028	-0.446287	-0.42717	0.949656	19.8191	Dapma7bEVm001013
CUST_46868_PI429715507	5.36405	4.69827	4.3916	5.17195	0.139779	-0.419332	-0.433767	-0.420589	-0.351057	-0.492315	3.29794	-0.0759239	0.0759239	0.462727	-0.429645	-0.205697	19.8602	Dapma7bEVm028414
CUST_33140_PI429715507	5.88928	4.86362	4.61696	5.37888	-0.0341215	-0.198805	-0.509452	-0.333314	-0.229113	-0.58933	3.67239	0.0341215	0.0923815	0.36067	-0.379012	-0.192486	22.0877	Dapma7bEVm007767
CUST_11338_PI429715507	5.19694	4.21901	3.21732	4.72976	-0.194942	-0.0187233	0.018723	-0.190018	-0.0821047	-0.114602	-0.100657	-0.239813	3.38456	-0.170499	0.928171	1.53627	22.2395	Dapma7bEVm000198
CUST_89006_PI429715507	5.68133	5.02888	4.6868	5.52529	0.0238104	-0.247272	-0.412209	-0.406024	-0.214279	-0.455817	3.67904	-0.0238113	0.159175	0.635703	-0.478114	-0.144509	22.3824	Dapma7bEVm028414
CUST_127315_PI429715507	3.52333	2.84135	2.44687	4.51581	-0.16893	-2.02123	-2.02417	-0.131107	-1.98801	-2.01879	0.788346	-1.99736	3.14087	-0.635036	0.131107	0.270232	24.8607	Dapma7bEVm003783
CUST_18986_PI429715507	5.55983	3.80583	4.34291	5.85045	-0.530178	-0.528536	-0.450885	-0.440178	-0.546915	-0.451492	2.21113	-0.520738	5.14743	0.0758343	-0.0758348	0.201336	26.2958	Dapma7bEVm015002
CUST_89899_PI429715507	2.91432	3.7388	3.64634	4.54723	-0.680862	-2.40078	-0.0672984	-0.931231	-1.96102	-2.44903	1.93986	-2.03546	2.98222	3.6511	-0.155824	0.0672979	28.6028	Dapma7bEVm026673
CUST_134674_PI429715507	2.52565	3.88689	3.93525	4.47323	-0.630884	-3.68797	-1.59104	-0.427073	-1.50419	-3.60189	1.68758	-1.19229	2.90401	3.61053	-0.0124259	0.0124254	28.9995	Dapma7bEVm003219
CUST_21029_PI429715507	4.54996	2.10311	2.95459	4.62334	0.291873	-1.29684	-1.52429	0.251341	-1.86279	-0.949213	-0.855128	-1.55524	4.12221	-0.643952	-0.251341	0.529303	29.108	Dapma7bEVm001013
CUST_59976_PI429715507	2.2812	3.70518	3.7892	4.29306	-0.920932	-3.74067	-1.57088	-0.678631	-1.71437	-3.70369	1.6494	-1.77393	2.75117	3.48685	-0.0257311	0.0257311	29.9152	Dapma7bEVm026673
CUST_67490_PI429715507	6.29331	4.4503	4.06606	6.41496	-0.933718	-0.829311	-0.916922	-0.925086	0.0371413	-0.948299	2.6379	-0.466763	2.98998	1.11873	-0.424982	-0.0371413	31.8046	Dapma7bEVm018552
CUST_1254_PI429715507	6.47706	5.02678	4.79945	5.88029	-0.0940127	-0.0352898	-0.427197	-0.147963	-0.467313	-0.43061	3.0219	-0.143995	0.656683	0.792856	-0.303109	0.0352902	33.1491	Dapma7bEVm003373
CUST_38206_PI429715507	5.08289	5.91271	6.02965	6.06082	-0.0550034	-0.0208273	0.0310347	0.0215628	-0.0414429	0.00176454	2.82821	-0.0474875	-0.031553	-0.0174785	-0.0384653	-0.0017643	33.9716	Dapma7bEVm000518
CUST_123147_PI429715507	4.60728	5.59004	5.56319	4.48828	-0.123713	0.0209992	0.126346	-0.117159	-0.0209992	-0.0419831	0.090235	-0.164277	0.787547	-0.161371	-0.0552557	-0.0527291	34.2125	Dapma7bEVm005358
CUST_51_PI429715507	4.3024	3.29256	3.16577	4.65977	-0.250366	-3.14386	-1.1529	0.312099	-1.71009	-3.17714	1.83968	-2.3365	2.0174	-0.350378	-0.295815	0.250366	36.7873	Dapma7bEVm015376
CUST_110668_PI429715507	5.92334	4.23869	3.87983	5.45784	-0.0104647	-1.03809	-0.992904	-0.393259	-0.864605	-2.09694	2.21602	-0.778799	2.69614	1.07361	-0.00725508	0.00725508	38.2134	Dapma7bEVm002652
CUST_6657_PI429715507	5.70589	5.21633	4.84114	6.44047	-0.545156	-1.86124	-2.00783	-0.775331	0.0451646	-2.89779	3.49524	-0.0451646	3.15165	1.36498	-0.660261	-0.424837	42.2709	Dapma7bEVm015376
CUST_125632_PI429715507	3.7412	2.24657	1.49137	3.17985	0.153872	-2.50268	-0.591571	-0.137375	-3.50332	-2.61843	-1.74034	-3.35373	1.64065	-2.17836	0.137375	0.619507	44.2837	Dapma7bEVm000198
CUST_8274_PI429715507	3.25582	1.78554	1.28672	3.37125	0.0529346	-3.76307	-1.29715	-0.0529337	-3.47226	-4.21817	-0.835717	-4.47742	2.38827	-1.80682	0.432617	0.622594	51.1168	Dapma7bEVm005295
CUST_113921_PI429715507	6.19469	6.7377	6.63592	6.09151	0.360766	-0.408716	-0.451935	-0.346267	-0.478091	-0.351303	2.46065	-0.544373	1.32645	0.344053	-0.344054	-0.498332	70.6803	Dapma7bEVm003788
CUST_27401_PI429715507	7.68538	6.07676	5.47128	8.04832	-0.525115	-0.109075	-0.438301	-0.550977	-0.248954	-0.494729	3.18599	0.109076	2.28269	1.40324	-0.464673	-0.48784	72.6348	Dapma7bEVm001223
CUST_90489_PI429715507	4.4509	1.53574	1.42149	3.95874	0.31077	-3.41896	-1.42391	-0.310771	-4.76465	-4.79556	-0.575685	-4.87989	3.0412	-1.80424	0.449563	0.618002	96.7146	Dapma7bEVm008689
CUST_11600_PI429715507	2.7426	0.0687523	-0.0687513	2.40887	0.792938	-3.34775	0.800847	0.455563	-5.69606	-5.28947	-5.46303	-5.75962	-0.28254	-4.01524	0.638899	0.553212	114.556	Dapma7bEVm022885
CUST_105652_PI429715507	3.98615	0.116869	-0.116868	3.32839	1.02046	-4.13672	-0.458323	0.590064	-5.85717	-4.91992	-3.47725	-6.09898	3.38308	-2.56458	1.23513	1.28322	120.841	Dapma7bEVm002950
CUST_67477_PI429715507	4.76467	2.88709	3.03645	4.49025	0.204594	-3.67818	-1.5123	-0.219001	-3.42907	-5.12647	-0.204594	-4.17163	3.19142	-1.74644	0.252473	0.282963	130.468	Dapma7bEVm009626
CUST_105633_PI429715507	6.86801	2.65911	2.12462	6.85384	-0.0251098	-1.24067	-0.996145	-0.223334	-2.72582	-2.43317	-2.363	-2.47218	1.19932	0.0251098	0.134868	0.148463	139.579	Dapma7bEVm003984
CUST_53481_PI429715507	5.70068	2.40313	2.3295	5.26299	0.49355	-3.05984	-1.95358	-0.474854	-5.61012	-4.75921	-1.77927	-5.57256	4.86846	-1.36102	0.474855	1.19492	327.276	Dapma7bEVm002405

## Sheet: TA-UP
ProbeName	W1	W2	W3	W4	T+1	T+2	T+3	T+4	TA-1	TA-2	TA-3	TA-4	TB-1	TB-2	TB-3	TB-4	Fold	Genename
CUST_17766_PI429715507	-0.256515	-0.354112	-0.200742	-0.247815	-0.105488	0.0322623	-0.102365	-0.0144799	0.225773	0.412627	0.379432	0.307635	0.20409	0.160024	0.102365	0.166544	1.51169	Dapma7bEVm005396
CUST_98292_PI429715507	-0.358254	-0.591709	-0.216476	-0.345749	-0.0875607	0.0836926	-0.0474911	-0.290932	0.245476	0.131641	0.474911	0.121656	0.171561	0.146076	0.125809	0.150203	1.53844	Dapma7bEVm010497
CUST_42724_PI429715507	0.774186	0.695491	0.71986	0.898965	1.03268	1.81945	1.62901	1.25935	1.98806	1.85793	1.01208	1.23815	1.29798	0.809108	1.23833	1.0556	1.68405	Dapma7bEVm005483
CUST_48781_PI429715507	-0.294361	0.00774479	-1.28578	-0.00774527	-0.329084	0.223361	-0.0587497	0.118227	0.405063	0.402684	0.338478	0.296266	-0.101033	0.972455	-0.162928	-0.0271826	1.6884	Dapma7bEVm028401
CUST_77641_PI429715507	-0.318765	0.233422	-0.30859	-0.758934	-1.03367	-0.0261984	-0.558652	-1.21459	0.9526	0.0261984	0.59623	0.77265	0.603895	-0.61589	0.0542474	0.170908	1.83418	Dapma7bEVm011665
CUST_4536_PI429715507	-0.0167123	-0.116923	-0.103413	-0.118413	0.0941125	3.20062	-0.179534	-0.0024347	0.719407	3.23851	0.98235	0.715145	-0.152509	0.688524	-0.163724	0.0024187	2.16028	Dapma7bEVm005667
CUST_124714_PI429715507	-0.0820413	0.314187	-0.00276399	0.00276399	-0.0278893	0.171913	-0.0347059	-0.0401945	1.70553	1.46227	1.21785	1.31135	-0.0394635	0.603351	-0.0374842	-0.0430934	2.57793	Dapma7bEVm019271
CUST_19559_PI429715507	1.81237	-0.0618892	0.0656278	-0.0103683	1.51272	3.07179	1.197	1.40175	2.86344	3.22402	3.41276	2.29532	-0.0383854	2.80801	-0.0629139	2.61276	5.47502	Dapma7bEVm027661
CUST_48867_PI429715507	-0.0502498	-0.049746	-0.08215	-0.0378437	-0.0614991	0.567452	0.0174315	0.232529	5.655	6.03309	3.43916	5.09251	-0.0697339	1.00418	-0.0859818	-0.0174315	34.5339	Dapma7bEVm019270

## Sheet: TB-Down
ProbeName	W1	W2	W3	W4	T+1	T+2	T+3	T+4	TA-1	TA-2	TA-3	TA-4	TB-1	TB-2	TB-3	TB-4	Fold	GeneName
CUST_146336_PI429715507	0.920416	0.298621	0.318237	0.750482	-0.126368	-0.0540905	-0.277924	-0.236108	0.0449362	-0.110657	0.154683	-0.0449362	0.222424	0.243087	-0.265161	-0.254866	1.50063	Dapma7bEVm006524
CUST_64930_PI429715507	-0.136196	0.414439	0.448189	0.0510521	-0.394537	0.266921	-0.830266	-0.862732	0.54811	0.621315	0.642262	0.781753	-0.293557	-0.0510516	-0.735406	-0.49969	1.50451	Dapma7bEVm015178
CUST_51105_PI429715507	0.725609	0.610292	0.275444	0.669202	0.0353136	0.00402021	-0.326752	-0.196519	-0.343098	0.0434737	-0.0510011	-0.0708413	0.214188	-0.202111	-0.00402069	-0.163708	1.52525	Dapma7bEVm007487
CUST_43464_PI429715507	0.622668	-0.27531	-0.388033	-0.0692892	0.233888	0.0603151	0.101479	-0.0549908	0.0987053	0.25988	0.0549917	0.608617	-0.879906	-0.511396	-0.473252	-0.70101	1.53039	Dapma7bEVm009551
CUST_61052_PI429715507	0.88931	0.451298	0.155833	0.676839	0.0986547	-0.38188	0.11927	-0.0620699	-0.758148	-0.489083	-0.196773	-0.748574	0.0477753	-0.447971	-0.0477753	0.152758	1.53381	Dapma7bEVm007017
CUST_19483_PI429715507	1.32309	0.16446	1.65708	1.31468	0.316501	-0.850445	-0.164461	-0.74265	-0.86438	-0.88775	-0.892874	-0.872988	1.34846	-0.879947	0.672733	0.820272	1.54162	Dapma7bEVm008607
CUST_50048_PI429715507	0.610566	0.643868	0.584354	0.907711	-0.437107	-0.38797	-0.093678	0.0621328	-0.0831661	-0.600966	-0.211719	0.181957	0.465817	-0.238577	-0.0137181	0.0137177	1.54737	Dapma7bEVm000315
CUST_101848_PI429715507	0.763783	0.600529	0.630252	0.168547	-0.392898	-0.122298	-0.527937	-0.59112	0.481812	-0.101173	0.628444	0.799048	0.0796905	-0.0796909	-0.279779	-0.0930071	1.55183	Dapma7bEVm021921
CUST_30363_PI429715507	2.13621	0.139756	0.412091	2.25324	-0.436327	0.165905	-0.25266	-0.363885	-1.2405	-0.729321	-1.16157	-1.34785	1.57613	0.377905	0.418382	-0.139756	1.59899	Dapma7bEVm000939
CUST_142890_PI429715507	0.125501	0.68499	0.799741	0.120711	0.0564651	0.725184	0.316784	0.785379	-0.93695	-0.0564661	-0.596233	-0.219875	-0.246235	-0.168402	-0.372627	-0.278582	1.6236	Dapma7bEVm010775
CUST_122718_PI429715507	0.323111	0.919234	0.315709	0.981232	-0.0321127	-0.0348123	0.212801	0.0773109	-0.0741122	0.205812	-0.0661221	0.106613	0.139213	-0.0906199	0.0321354	-0.0709123	1.50663	Dapma7bEVm015409
CUST_122552_PI429715507	1.03354	0.338762	0.851988	1.17754	0.57542	0.491151	0.948787	0.267519	-0.766808	-1.869	-0.174748	-0.841522	0.359204	-0.0948787	0.0977823	0.140546	1.62679	Dapma7bEVm015475
CUST_12304_PI429715507	1.02072	0.343712	0.757323	1.19474	0.583828	0.498327	0.937288	0.271428	-0.681607	-1.89631	-0.177301	-0.853817	0.364452	-0.0937016	0.099211	0.138812	3.32038	Dapma7bEVm001375
CUST_33104_PI429715507	1.37798	2.05825	-0.0268548	-0.0281243	4.70238	3.17957	4.33136	4.47858	-0.0301886	-0.0308447	-0.0349584	0.00828505	-0.0438564	0.635338	-0.0522292	-0.00828505	1.63872	Dapma7bEVm011064
CUST_142889_PI429715507	0.312629	0.640661	0.664	0.333131	0.0470247	0.598898	0.288439	0.733392	-0.988957	-0.165083	-0.58833	-0.321014	-0.32318	-0.0470247	-0.425964	-0.15967	1.65469	Dapma7bEVm010775
CUST_150135_PI429715507	1.29781	0.0153765	1.05861	0.558543	0.0394237	-0.0697127	-0.0298127	-0.0341127	0.00721665	-0.0072385	-0.0279129	0.0177156	-0.0484128	0.0456255	-0.00842776	-0.0125276	1.97229	Dapma7bEVm011034
CUST_26255_PI429715507	1.2978	0.0153255	1.0586	0.558025	0.0393651	-0.0696704	-0.029845	-0.0341449	0.00721335	-0.00721312	-0.0279245	0.0176616	-0.0484066	0.0455804	-0.00836134	-0.0124798	1.66827	Dapma7bEVm011034
CUST_133870_PI429715507	0.489801	1.02102	1.26983	0.973375	-0.415808	-1.1588	-0.316832	-1.19183	-0.43257	-1.2473	0.348264	-1.25395	0.393357	0.358645	0.0283532	-0.0283532	1.68238	Dapma7bEVm000672
CUST_77770_PI429715507	-0.000518084	0.788862	0.884625	1.26176	-0.0412745	-0.0397851	0.0318522	0.0472538	-0.0591693	0.0385029	-0.0403872	-0.030443	-0.0481894	0.000518322	-0.0609903	0.0106785	1.69135	Dapma7bEVm001746
CUST_1228_PI429715507	0.0667357	0.0493448	2.88866	0.0396852	0.20688	-0.0135942	0.000957489	-0.0249927	-0.0400705	-0.0344462	-0.0706244	0.0447137	-0.000957489	-0.00426722	0.00973105	-0.0108442	1.69665	Dapma7bEVm005093
CUST_61087_PI429715507	1.28672	1.25119	0.566478	0.550124	0.15	-0.422378	0.0661821	-0.0852938	-0.291583	-0.865651	-0.0814586	-0.966068	0.622811	-0.168375	-0.0661821	0.172939	1.70921	Dapma7bEVm007017
CUST_11052_PI429715507	0.625913	1.00857	0.477642	1.03041	-0.160839	-0.324281	-0.832573	-0.865681	-0.0635343	-0.893535	0.173735	-0.579168	0.320042	0.396561	0.0635343	-0.763449	1.71887	Dapma7bEVm000096
CUST_7357_PI429715507	1.30262	0.427185	0.248307	1.30049	-0.0116401	-0.0844569	0.0383763	-0.128328	-0.617068	-0.489787	-0.411049	-0.552527	0.52119	-0.450523	0.0116405	0.0531921	1.72402	Dapma7bEVm004041
CUST_61148_PI429715507	1.2758	0.673588	0.452562	1.01949	-0.057229	-0.257663	0.00719643	-0.00719643	-0.732494	-0.698219	-0.297765	-0.606944	0.273404	-0.224833	0.0741053	0.107152	1.73857	Dapma7bEVm007786
CUST_85215_PI429715507	1.05308	0.479227	1.84737	0.998786	-0.0649314	-0.252847	-0.109469	0.0536671	-0.339026	-0.072875	-0.0868359	-0.423094	0.527438	0.30869	0.384088	-0.0536671	1.7447	Dapma7bEVm001546
CUST_25449_PI429715507	1.01836	0.637808	0.267996	0.930942	0.115485	-0.485828	-0.0734463	0.0926285	-0.654495	-0.757957	-0.278604	-0.64753	0.196492	-0.634544	0.0734472	-0.14619	1.79188	Dapma7bEVm011550
CUST_73731_PI429715507	0.599784	1.16572	0.966068	0.521901	-0.364758	-0.226046	-0.208707	-0.310325	0.158717	-0.134823	0.471657	0.134823	-0.236522	0.602977	-0.239856	-0.282806	1.80553	Dapma7bEVm006413
CUST_8970_PI429715507	0.876504	0.614337	0.0821009	0.34114	0.267503	-0.327644	-0.0887041	-0.0326076	0.032608	-0.268233	0.0754137	0.225723	-0.404007	-0.279174	-0.494288	-0.325047	1.80769	Dapma7bEVm010679
CUST_84852_PI429715507	0.000187874	0.73987	0.205784	-0.00018692	0.711299	0.523928	0.827833	0.298158	-1.47948	-1.18554	0.268624	-0.828676	-1.12137	-0.420488	-0.447031	-0.558199	1.8317	Dapma7bEVm014973
CUST_46283_PI429715507	1.22797	0.7565	0.628126	1.13691	-0.129035	-0.428026	-0.281898	0.0740938	-0.115543	-0.164618	0.018713	-0.0187135	0.630196	-0.364771	0.0520706	-0.0637193	1.83265	Dapma7bEVm027610
CUST_141887_PI429715507	0.234509	0.628443	0.666917	0.771637	-0.400699	-0.113944	-0.471086	-0.461605	0.196583	-0.162513	0.610877	0.113943	-0.337786	0.246427	-0.612381	-0.49719	1.83478	Dapma7bEVm028557
CUST_1816_PI429715507	0.180825	0.603019	0.909487	0.851628	-0.348683	-0.181149	-0.630954	-0.287076	-0.378021	0.0443487	0.0944805	0.145765	0.298671	-0.705257	-0.515894	-0.0443478	1.83776	Dapma7bEVm010283
CUST_84851_PI429715507	0.424372	0.542921	0.219319	-0.0334425	0.588575	0.392603	0.755121	0.186295	-1.47831	-1.41461	0.0334425	-1.38289	-1.1942	-0.110929	-0.418544	-0.696475	1.85746	Dapma7bEVm014973
CUST_88186_PI429715507	2.01514	1.51337	1.06314	2.59518	0.527436	-0.574588	-0.588005	-0.58893	-0.553721	-0.57954	-0.591139	-0.527436	2.64134	-0.557415	0.933082	0.561487	1.86876	Dapma7bEVm003967
CUST_65691_PI429715507	0.850115	0.847917	0.920301	0.862036	-0.55667	-1.04236	-1.39702	-0.618453	-0.107019	-0.485998	0.549215	0.171993	0.107019	0.638435	-0.480486	-0.406179	1.87306	Dapma7bEVm003923
CUST_22463_PI429715507	1.19362	0.782246	0.553466	1.34023	-0.109826	-0.246041	-0.0473547	-0.00251675	-0.0860653	-0.24355	0.24812	-0.124311	0.61851	-0.435846	0.00251675	0.0527315	1.87633	Dapma7bEVm027610
CUST_51858_PI429715507	0.775852	0.646595	0.344347	0.93889	0.0753555	-0.423763	-0.0753555	0.182163	-0.680186	-0.618259	-0.413864	-0.655004	0.140371	-1.14627	0.145761	-0.137126	1.89966	Dapma7bEVm008177
CUST_16966_PI429715507	1.48286	0.625619	0.583323	1.22058	-0.18635	-0.261307	-0.292422	0.0544872	-0.163569	-0.240883	0.0673819	-0.25744	0.549382	-0.34508	0.0417461	-0.0417471	1.90135	Dapma7bEVm001595
CUST_90215_PI429715507	1.90962	1.02957	0.298576	1.40818	-0.52962	-0.984455	-1.06402	-0.230196	0.141949	-0.321449	0.0252929	-0.153213	0.651487	-0.183519	-0.0252933	0.440341	1.9195	Dapma7bEVm014459
CUST_147640_PI429715507	0.982833	0.893423	0.996534	0.656769	-0.197572	-0.591295	-0.632571	-0.283758	0.11708	-0.5435	0.55471	0.239706	0.301419	-0.11708	-0.168335	-0.269744	1.92629	Dapma7bEVm010271
CUST_95387_PI429715507	0.982608	0.524363	0.0694122	1.51626	-0.113775	-1.83776	-0.0694122	0.14263	-2.15387	-2.63782	-1.05649	-2.08929	0.767219	-1.71992	0.113494	0.140116	1.92911	Dapma7bEVm009845
CUST_121983_PI429715507	0.980617	0.276051	0.284935	1.07628	-0.559796	0.150293	-0.777411	-0.85499	0.0542278	-0.119888	0.138307	-0.131311	-0.0418749	0.0418749	-0.611414	-0.615753	1.94701	Dapma7bEVm030472
CUST_159107_PI429715507	1.5259	0.576941	0.687669	1.57383	-0.10453	-1.63044	-0.00488472	-0.160625	-1.34842	-1.75483	0.0048852	-1.31207	0.91836	-0.548783	0.0858049	0.00627184	1.96656	Dapma7bEVm001758
CUST_138930_PI429715507	1.71963	0.679656	0.828092	1.51154	-0.000705242	-0.393587	-0.396945	0.000705719	-0.0824676	-0.625681	-0.147057	-0.484658	0.993711	-0.331619	0.0841737	0.0173454	1.99146	Dapma7bEVm024405
CUST_105652_PI429715507	3.98615	0.116869	-0.116868	3.32839	1.02046	-4.13672	-0.458323	0.590064	-5.85717	-4.91992	-3.47725	-6.09898	3.38308	-2.56458	1.23513	1.28322	1.99229	Dapma7bEVm002950
CUST_6045_PI429715507	1.66493	0.192336	1.28538	1.42225	-0.00263929	-0.215391	0.00263882	-0.0242653	-0.584375	-0.584375	-0.192708	-0.7589	0.690484	-0.431024	0.067914	0.140761	2.03382	0
CUST_145464_PI429715507	0.985207	0.841246	0.62634	1.45794	-0.188338	-0.0641394	-0.272484	-0.109815	0.0985908	0.0385685	0.404945	-0.109545	-0.0385685	0.256077	-0.0540371	-0.35676	2.03638	Dapma7bEVm015928
CUST_146010_PI429715507	3.24214	1.48254	0.771058	2.61222	0.00157976	-0.907373	-0.93899	-0.866676	-0.889719	-0.953644	-0.151869	-0.137897	2.48794	0.820125	-0.00157976	0.690186	2.03894	Dapma7bEVm005449
CUST_52798_PI429715507	1.82081	0.30431	1.0208	1.99439	0.29037	-0.941647	-0.0682626	-0.375339	-0.816905	-0.84859	-0.886875	-0.920839	1.34896	-0.755767	0.354126	0.0682621	2.0437	Dapma7bEVm003563
CUST_156157_PI429715507	0.821514	0.714665	0.768669	0.984498	-0.0837564	0.00539589	-0.256706	0.00812244	-0.254609	-0.00539589	0.0582256	-0.157088	0.0870352	-0.408327	-0.178267	-0.349579	2.04858	Dapma7bEVm007487
CUST_42846_PI429715507	1.24355	0.787242	0.72034	0.930684	-0.032649	-0.00644302	0.123067	-0.376806	-0.574237	0.0592713	-0.0125604	0.0517192	-0.14686	0.00644302	-0.23782	-0.0875039	2.0518	Dapma7bEVm014512
CUST_22371_PI429715507	1.12783	0.734213	1.00042	0.193026	-0.311863	-0.0620861	0.028801	-0.380571	1.0787	-0.187127	0.595264	0.669418	-0.028801	-0.352141	-0.344773	-0.398073	2.06311	Dapma7bEVm007023
CUST_70316_PI429715507	1.61518	0.793802	0.527027	0.894439	0.122488	-0.157526	-0.00990772	-0.446474	-0.508452	-0.0534163	0.14423	0.0099082	-0.545499	0.367068	-0.153747	-0.103538	2.09441	Dapma7bEVm014512
CUST_32230_PI429715507	0.126649	1.69159	0.834944	0.961045	-1.5894	-0.528823	-1.16658	-1.65753	0.579586	-0.0514755	1.09386	0.0514755	-0.480593	0.866535	-0.384334	-0.677107	2.10297	Dapma7bEVm026952
CUST_146512_PI429715507	0.940236	1.25235	1.23333	0.780058	-0.199587	-0.573715	-0.470923	0.077033	-0.434712	-0.653615	0.482183	-0.273213	0.322411	-0.425317	-0.0697908	0.0697899	2.10997	Dapma7bEVm010187
CUST_26454_PI429715507	0.922745	0.783816	0.647337	1.28411	-0.370758	0.133026	-0.379547	-0.0585804	-0.033062	0.033062	0.649617	0.0799575	-0.184726	-0.193323	-0.136139	-0.231735	2.13759	Dapma7bEVm028445
CUST_53474_PI429715507	1.11597	0.906334	0.923152	0.903981	-0.371425	0.447477	-0.678737	-0.661113	0.0703707	0.134962	-0.0901213	-0.0703707	0.30389	-0.418041	-0.296736	-0.133307	2.14118	Dapma7bEVm008817
CUST_113777_PI429715507	0.565827	1.56624	0.12747	1.11368	-0.513253	-0.561213	-0.20446	-0.550009	0.597814	0.274292	0.870114	1.0156	-0.560207	-0.164958	-0.215702	-0.127471	2.15904	Dapma7bEVm005216
CUST_17021_PI429715507	1.70769	0.858924	0.816767	1.38253	-0.0412798	-1.60388	0.0412798	-0.0968208	-1.36767	-1.9111	-0.112618	-1.12644	0.616456	-0.489659	0.110382	0.0754194	2.16344	Dapma7bEVm001758
CUST_113742_PI429715507	1.40665	0.845216	0.985249	0.887302	-0.506413	0.134043	-0.93062	-1.00888	-0.288204	-0.0135851	-0.129778	0.0135841	0.157271	0.387084	-0.554886	-0.327681	2.16694	Dapma7bEVm004325
CUST_145010_PI429715507	1.10397	1.57819	0.0129137	1.74223	-0.0203469	-0.0294466	0.000307083	-0.0134399	0.00334716	-0.000307083	0.119929	-0.0207567	-0.0098927	0.000404358	-0.0107403	-0.0264328	2.17496	Dapma7bEVm028885
CUST_15555_PI429715507	1.00273	1.73184	0.071034	1.94076	0.290383	-0.957843	-0.899996	0.0603695	-1.0013	-0.808544	-0.794251	-0.726152	0.353846	-0.060369	0.324937	-0.38127	2.1845	Dapma7bEVm015125
CUST_126337_PI429715507	0.0994406	0.89163	0.904647	0.182083	-1.15513	-0.6153	-0.570225	-0.772131	0.0468469	-0.0448842	0.417097	0.0448842	-0.722736	0.216299	-1.02087	-1.02169	2.22947	Dapma7bEVm002727
CUST_101461_PI429715507	0.835805	0.410746	0.370576	0.186168	-1.31424	0	-1.33647	-1.39785	0.0419416	0	0.133121	0.255989	-0.561164	0	-1.1533	-1.12243	2.23465	Dapma7bEVm020394
CUST_124167_PI429715507	1.72886	0.936121	0.509538	1.39582	-0.0227122	4.74453e-05	0.0651331	-0.0818455	0.0324702	-0.0528073	-0.0172589	-0.086349	-4.76837e-05	0.087075	-0.0174944	-0.140662	2.23515	Dapma7bEVm001756
CUST_55227_PI429715507	0.332415	0.90525	0.954205	0.66826	-1.38081	-0.733231	-1.07925	-1.10919	0.35979	-0.423799	0.456405	0.384027	-0.332415	0.621443	-1.18898	-0.925427	2.25227	Dapma7bEVm009899
CUST_8482_PI429715507	1.40477	1.08091	1.91055	0.849095	-0.227327	0.157698	-0.367647	-0.293823	-0.369734	-0.262437	-0.157698	-0.21659	-0.366086	0.291655	0.403032	0.203468	2.26312	Dapma7bEVm007786
CUST_22679_PI429715507	0.613604	0.206494	0.381397	0.363926	-1.48583	0.0692034	-1.17296	-1.49667	0.0506659	-0.0506659	0.0854244	0.0966377	-0.472707	-0.336144	-1.08206	-1.26967	2.26813	Dapma7bEVm005797
CUST_113746_PI429715507	1.37925	0.94177	0.940441	0.949904	-0.585896	0.220798	-0.785191	-0.995234	-0.355082	0.0392456	-0.262501	-0.0392456	0.14634	0.330883	-0.618793	-0.392997	2.27597	Dapma7bEVm004325
CUST_150446_PI429715507	1.89831	0.808461	0.0243988	2.20103	-0.0243983	-1.14373	-0.862541	0.0839915	-1.67946	-1.18914	-0.82319	-1.37868	1.15087	-1.13744	0.104672	0.0658431	2.27689	Dapma7bEVm010062
CUST_98437_PI429715507	1.34303	1.26235	1.37782	0.889239	-0.205487	-1.03047	-0.432427	0.0192976	-0.757821	-0.767583	0.427321	-0.424101	0.460616	-0.513197	0.153235	-0.0192981	2.29385	Dapma7bEVm010187
CUST_159449_PI429715507	1.38411	1.46446	0.102361	1.85675	-0.270546	-1.02683	-0.670375	-0.102362	0.139804	-0.224745	0.180438	-0.285921	0.155411	0.330459	-0.176648	-0.340111	2.3128	0
CUST_113750_PI429715507	1.48773	1.03038	1.11781	1.06534	-0.406945	0.350574	-0.606823	-0.967232	-0.119319	0.0418138	-0.0418129	-0.0659618	0.291887	0.3608	-0.504832	-0.294966	2.31673	Dapma7bEVm008817
CUST_37035_PI429715507	-0.332751	1.0443	0.0328226	1.20237	0.571638	1.56507	0.761015	1.10519	-0.971471	-0.554964	0.474422	-1.01965	-0.0328231	-1.00163	-0.959304	-0.972407	2.34279	Dapma7bEVm018473
CUST_61544_PI429715507	0.774494	1.39289	1.30966	0.728628	-1.36117	-1.4645	-1.53633	-1.35598	0.0877991	-1.59017	0.879959	-0.0877991	0.399411	0.915015	-1.20468	-0.87114	2.36488	Dapma7bEVm015283
CUST_99866_PI429715507	1.04885	1.13671	1.30768	1.1162	-0.526836	-0.12868	-0.837211	-0.571583	0.349483	-0.327585	0.788157	0.12868	-0.329215	0.650446	-0.216571	-0.464978	2.36599	Dapma7bEVm000058
CUST_145614_PI429715507	2.28244	1.43005	1.21625	1.94349	-0.0835738	-0.098002	-0.0599346	-0.0159197	-0.123663	0.0159199	0.493193	-0.0708733	1.56919	-0.0509398	-0.0832374	0.367574	2.40729	Dapma7bEVm000704
CUST_118326_PI429715507	1.10946	0.952974	1.07094	1.12612	-0.586748	-0.0522804	-0.499424	-0.465496	0.222661	0.000229836	0.23402	-0.000228882	-0.0234289	0.250318	-0.51012	-0.538977	2.41232	Dapma7bEVm004755
CUST_142469_PI429715507	0.49124	1.62926	1.4036	0.575156	-0.38169	0.390771	-0.354549	-0.364855	-0.128512	-0.0522799	0.588696	0.291714	0.0522795	-0.367196	-0.329501	-0.340466	2.41334	0
CUST_98374_PI429715507	1.55017	0.919012	1.27764	0.994836	-0.95942	-2.81074	-2.01199	-1.41172	0.312002	-1.34915	0.908204	-0.312002	0.53876	0.369659	-0.935555	-0.440413	2.46622	Dapma7bEVm000772
CUST_124323_PI429715507	2.18509	0.902129	1.70313	1.72638	-0.0626102	-0.00333309	0.00333309	-0.0383556	-0.0336621	-0.00813365	-0.0202713	-0.0609293	1.13588	0.00523972	-0.00350904	0.128646	2.48392	Dapma7bEVm003259
CUST_101289_PI429715507	0.249893	1.72454	0.945313	1.53878	-0.144134	-1.36171	0.907016	0.0231524	-1.31544	-1.34823	-0.853696	-1.3021	-0.0231524	-1.29176	0.157197	0.343131	2.49368	Dapma7bEVm002847
CUST_74681_PI429715507	1.9722	2.00259	0.291105	1.75215	-0.499184	-0.391794	-0.427763	-0.466797	-0.434099	-0.494173	0.250949	-0.0459433	1.00594	0.0459433	0.076128	-0.44886	2.52227	Dapma7bEVm008335
CUST_21859_PI429715507	1.74186	1.52531	0.59133	2.0544	-0.0197544	-1.80201	0.0424242	0.0794148	-0.45054	-0.933399	-0.0729313	-0.284869	0.601331	0.0197544	-0.106707	-0.0776906	2.58301	Dapma7bEVm006814
CUST_82332_PI429715507	2.19381	1.22955	0.512549	1.76392	-0.000413895	-1.36974	-0.353856	0.0824389	-2.32178	-2.10645	-0.085947	-1.85126	0.793847	-0.878943	0.000413895	0.277953	2.59663	Dapma7bEVm005094
CUST_158577_PI429715507	1.46625	2.06807	0.312127	1.57806	-0.08125	0.0980122	0.0549924	-0.138886	-0.0549924	-0.124921	0.659028	-0.167561	-0.105658	0.295402	-0.106863	-0.195987	2.61064	Dapma7bEVm025027
CUST_82375_PI429715507	1.07934	1.2155	1.52659	1.13285	-1.1259	-0.904553	-1.59796	-0.4812	0.124462	-0.183454	1.24976	0.435833	-0.124463	1.00293	-0.712046	-0.770286	2.61994	Dapma7bEVm004714
CUST_85469_PI429715507	0.86227	1.70172	1.50419	0.967497	-0.390678	-0.866133	-0.796793	-0.3823	0.601324	-0.487868	1.30563	0.188284	-0.188284	0.738646	-0.59087	-0.486215	2.62188	Dapma7bEVm014975
CUST_69992_PI429715507	2.28025	1.55578	-0.093195	2.14603	0.0797887	-0.533272	-0.0373621	0.190776	-0.942148	-0.595873	-0.593763	-0.612761	0.534272	-0.302214	0.0390649	0.0373621	2.63006	Dapma7bEVm026390
CUST_97578_PI429715507	1.81159	1.52761	1.0735	2.11935	0.104663	-2.88387	-0.870894	0.0210509	-2.41184	-2.0882	-0.317809	-1.77786	1.60898	-1.12535	-0.0210514	0.357932	2.69052	Dapma7bEVm000944
CUST_138931_PI429715507	2.31834	0.681048	1.73665	2.01941	0.52846	-1.77996	-0.36004	-0.194993	-1.53224	-1.61794	-0.295836	-1.79138	1.59261	-1.32953	0.194993	0.438909	2.75991	Dapma7bEVm024405
CUST_7334_PI429715507	2.30861	1.24512	1.34757	2.2577	0.174305	-1.24957	-0.725603	-0.134673	-1.42666	-0.833468	-1.28125	-0.887716	1.10712	-0.384956	0.134674	0.401966	2.77993	Dapma7bEVm014006
CUST_16674_PI429715507	0.251565	1.19391	0.81975	-0.0152454	-1.58601	-1.59025	-1.54019	-1.51199	1.1351	0.0152459	1.64202	0.765464	-1.59459	1.11002	-1.58779	-1.60176	2.79147	Dapma7bEVm018675
CUST_56895_PI429715507	1.50041	1.23375	0.743638	1.42283	0.120236	-1.12023	-0.12263	-0.191744	-1.57398	-1.82704	0.234196	-1.44828	-0.0320826	-1.09245	0.0417328	0.0320826	2.80468	Dapma7bEVm001682
CUST_139010_PI429715507	0.783721	1.15348	1.21296	0.254724	-0.774837	0.196632	-0.409322	-1.22364	-0.0201707	0.0201702	0.56077	-0.154605	-0.594838	0.162415	-1.06994	-1.13378	2.84861	Dapma7bEVm030472
CUST_72169_PI429715507	1.06266	1.05586	1.15605	1.14983	-1.0436	-0.305017	-0.853212	-0.95295	0.154519	-0.109474	0.219364	0.183115	-0.260351	0.109473	-0.766291	-0.802255	2.8998	Dapma7bEVm000199
CUST_76579_PI429715507	1.81088	1.66306	1.10064	2.33881	-0.437615	-0.484306	-0.673938	-0.302284	0.0785036	-0.244297	1.00124	-0.0785041	0.446693	0.59566	-0.16317	-0.1345	2.91233	Dapma7bEVm023129
CUST_140694_PI429715507	2.82722	1.84769	1.01319	3.2639	0.544574	-0.93363	-0.953296	-0.0370374	-0.935433	-0.766956	-0.506947	-0.65552	2.71806	0.42252	-0.402733	0.0370374	2.91658	Dapma7bEVm015002
CUST_111433_PI429715507	0.734824	2.21307	1.62891	2.41615	-0.464888	-0.314293	-0.369045	-0.473648	-0.228187	-0.433183	1.09178	0.25872	1.39676	0.228187	-0.396725	-0.419654	2.92026	Dapma7bEVm003220
CUST_136323_PI429715507	1.40037	1.06383	0.483715	1.43486	0.093606	0.151765	-0.332988	0.120443	-0.571884	-0.0936065	0.404855	-0.0980763	-0.947628	-0.0960665	-0.203643	-0.569936	2.9282	Dapma7bEVm009931
CUST_89892_PI429715507	1.49854	2.87117	2.95181	3.55657	-0.758797	-3.92658	-0.868232	-0.623125	-1.43748	-4.00412	1.05408	-1.47944	2.09262	2.49901	0.040422	-0.0404224	2.97237	Dapma7bEVm027792
CUST_118974_PI429715507	2.22999	1.06674	0.91358	1.97896	-0.883999	-0.208977	-1.76606	-1.29352	0.0241942	-0.618474	0.658919	-0.0241942	0.704274	0.582475	-0.885226	-0.584873	3.01708	Dapma7bEVm010851
CUST_102589_PI429715507	0.769949	1.55044	1.55277	1.3462	-0.0338364	0.227156	-0.101611	-0.000465393	-0.196641	-0.131224	0.797339	0.180333	-0.478555	-0.684634	0.000464439	-0.0108643	3.02773	Dapma7bEVm002059
CUST_96780_PI429715507	1.2347	1.26839	1.17553	0.959573	-0.921632	0.266969	-0.920293	-0.819507	-0.123224	0.0700645	0.217018	-0.0700645	-0.476014	0.441832	-0.704078	-1.04379	3.04209	Dapma7bEVm000947
CUST_78014_PI429715507	0.892987	2.52138	1.84112	1.92864	-0.194141	-0.872491	-1.23379	0.0141869	0.580983	-0.735202	0.846613	-0.115418	-0.129622	1.20038	-0.0141869	-0.295138	3.04338	Dapma7bEVm015330
CUST_31810_PI429715507	1.27172	1.17563	1.2499	1.1841	-0.673031	-0.306687	-0.562499	-0.967649	0.100009	-0.100009	0.527806	0.105114	-0.307047	0.159099	-0.69306	-0.70114	3.0438	Dapma7bEVm005035
CUST_136324_PI429715507	2.39184	1.8904	0.138463	2.13464	-0.444035	-0.577457	-0.539066	-0.495744	-0.53772	0.130766	0.949788	-0.50018	-0.065105	0.0490479	0.179067	-0.0490479	3.05325	Dapma7bEVm009931
CUST_43628_PI429715507	0.39767	1.6917	0.766001	1.45756	-0.872185	-0.143071	-1.08303	-0.918634	0.632003	0.143071	1.27396	-0.222163	-0.945808	0.662746	-1.08839	-0.921917	3.14177	Dapma7bEVm004178
CUST_145660_PI429715507	1.1649	1.66045	3.1835	1.18899	-0.0888276	-0.0648122	-0.0940361	0.0318091	-0.0821912	-0.113014	1.26973	-0.0424783	-0.059	0.578047	-0.00982428	0.00982428	3.18148	Dapma7bEVm000421
CUST_47239_PI429715507	0.709107	2.23689	3.5773	2.18439	-0.45087	-0.617776	-0.626389	-0.518741	0.00448465	-0.643145	1.24626	-0.159792	1.32643	1.25996	-0.592529	-0.00448465	3.20334	Dapma7bEVm003220
CUST_134673_PI429715507	1.60921	3.34692	3.26546	3.89916	-0.306672	-2.85899	-1.62285	-0.288551	-1.44372	-1.3833	1.24734	-1.06981	2.30876	3.07637	-0.207767	0.207767	3.21297	Dapma7bEVm003219
CUST_129140_PI429715507	1.4356	2.8749	1.35108	1.84275	-0.112966	-0.32099	-0.325907	-0.171098	0.0864768	-0.174289	1.32971	-0.0887425	0.362696	0.653977	-0.086477	-0.162571	3.21357	Dapma7bEVm009688
CUST_59975_PI429715507	1.70763	3.36611	3.303	3.86074	-0.474675	-1.24852	-0.54844	-0.213122	-0.807369	-1.48019	1.34352	-0.981835	2.35026	3.10486	0.03339	-0.033391	3.23911	Dapma7bEVm026673
CUST_157496_PI429715507	1.53438	0.926352	1.22834	1.48594	-1.28169	-1.93854	-1.84162	-1.51338	0.0997162	-1.22369	0.52943	-0.0997171	0.247553	0.611866	-1.36502	-1.15493	3.26909	Dapma7bEVm005449
CUST_162299_PI429715507	1.68149	1.70538	2.22379	1.3878	-0.0603683	0.0403447	0.0153291	-0.074863	-0.0182321	-0.033196	0.526305	-0.0582862	0.257366	-0.0715449	-0.0153289	-0.0255108	3.27926	Dapma7bEVm030461
CUST_31185_PI429715507	2.87761	1.4703	0.173353	2.2323	-0.173354	-3.78362	-0.267393	0.413411	-3.80761	-3.72909	-3.81181	-3.6752	1.88819	-3.73226	0.593583	1.08792	3.31506	Dapma7bEVm010471
CUST_111223_PI429715507	1.82499	0.898321	1.28478	1.33202	-1.85011	-0.966826	-2.72116	-1.87808	-0.16657	-0.456772	0.655231	0.16657	0.695839	0.714035	-1.72397	-1.35882	3.37118	Dapma7bEVm007182
CUST_1858_PI429715507	1.54909	1.11776	1.2189	1.54175	-1.37221	-1.6992	-1.78248	-1.67945	0.139471	-1.34283	0.467851	-0.139471	0.228899	0.581148	-1.40835	-1.15228	3.469	Dapma7bEVm005449
CUST_114132_PI429715507	0.643819	2.63806	2.24564	1.37204	-0.249902	-0.471118	-0.187442	-0.167315	-0.176558	-0.0695944	0.568112	0.238532	0.02075	-0.40281	-0.020751	0.0950594	3.48661	Dapma7bEVm001314
CUST_94823_PI429715507	0.694588	2.40686	3.35918	1.86309	-0.171669	-0.884137	-0.519112	-1.23848	-0.0393252	-1.24448	0.991358	-0.493829	0.514579	0.883077	-0.388046	0.0393248	3.52762	Dapma7bEVm015876
CUST_69917_PI429715507	0.750197	0.397039	1.04726	-0.103734	-1.70033	0.450286	-1.89096	-1.59165	0.626792	0.103733	0.798145	0.820936	-1.0114	-0.931614	-1.49104	-1.76003	3.53378	Dapma7bEVm006956
CUST_50442_PI429715507	0.394014	0.40182	1.30888	-0.684573	-1.81074	1.35208	-1.7865	-1.87565	1.50364	1.22482	1.48177	2.08945	-1.80441	-0.394015	-1.79406	-1.92704	3.56751	Dapma7bEVm000775
CUST_107755_PI429715507	0.995242	0.646028	1.28038	0.017065	-1.40162	0.423882	-1.6281	-1.50393	0.677005	-0.017066	1.08479	0.867719	-0.768228	-0.707173	-1.33062	-1.63707	3.59365	Dapma7bEVm006956
CUST_129324_PI429715507	-0.281846	0.777014	0.376802	0.899566	0.783893	1.45371	0.599719	0.623823	-0.574176	0.281846	-0.378097	-0.736068	-1.07568	-1.26939	-1.35648	-1.92808	3.60573	Dapma7bEVm015925
CUST_138876_PI429715507	2.54269	1.70157	1.5538	2.77608	-0.392481	-2.02387	-0.857817	-0.232573	-1.2544	-2.41169	0.279849	-1.08477	1.39462	-0.770133	0.27797	0.232573	3.62952	Dapma7bEVm001105
CUST_138794_PI429715507	3.10138	2.24667	0.875575	2.95898	-0.0217907	0.0111647	-0.0125473	-0.0203032	-0.0245821	-0.0602207	0.397851	-0.0744266	1.56809	-0.0590124	0.220162	-0.0111649	3.64554	Dapma7bEVm001105
CUST_133899_PI429715507	2.1631	1.95573	2.19139	2.2072	-0.0627501	-0.0175326	0.00888729	-0.0130014	-0.0588579	-0.00888729	0.533799	-0.0525699	0.708638	-0.0407772	-0.0432949	0.425006	3.64763	Dapma7bEVm000672
CUST_19081_PI429715507	1.74471	2.74541	1.28701	1.66449	-0.05193	0.0167992	0.0191376	-0.0295427	-0.0193036	-0.0316784	2.23218	-0.0481973	0.00239015	-0.0523424	-0.00239015	-0.0284142	3.68227	Dapma7bEVm018467
CUST_145658_PI429715507	1.75174	1.58635	1.84097	2.07891	-0.124053	-0.445386	-0.425289	-0.488928	0.359181	-0.535864	1.48583	-0.256551	0.424489	0.124053	-0.432413	-0.492433	3.75437	Dapma7bEVm010829
CUST_75205_PI429715507	2.00647	1.49483	2.78066	1.70688	-0.0715902	-0.0628727	-0.0651343	-0.0678408	0.0860684	-0.0870423	1.06467	-0.104558	0.335049	0.0208554	-0.0208554	-0.0298133	3.78659	Dapma7bEVm009115
CUST_129188_PI429715507	0.986462	2.30137	1.53226	2.26731	-0.474309	-0.468472	-0.431258	-0.443472	0.431258	-0.458987	0.9175	0.480965	-0.441581	0.617684	-0.439411	-0.467648	3.87606	Dapma7bEVm003305
CUST_59976_PI429715507	2.2812	3.70518	3.7892	4.29306	-0.920932	-3.74067	-1.57088	-0.678631	-1.71437	-3.70369	1.6494	-1.77393	2.75117	3.48685	-0.0257311	0.0257311	3.8843	Dapma7bEVm026673
CUST_81086_PI429715507	1.46997	1.88171	2.90681	0.953198	0.499354	-0.539308	0.150926	-0.171449	-0.530251	-0.253746	1.12986	-0.298754	0.17205	-0.150927	-0.474973	-0.26444	3.95175	Dapma7bEVm000310
CUST_88973_PI429715507	1.47942	0.596759	1.01517	0.325974	-2.01683	0.060235	-2.07855	-1.90893	0.342395	-0.060236	0.607985	0.915034	-1.21535	-0.623221	-1.43768	-1.30656	4.00009	Dapma7bEVm023492
CUST_138128_PI429715507	0.00424051	1.0689	0.7584	0.615922	-2.54599	-1.09553	-2.48288	-2.49892	0.529012	-0.00424051	0.633154	0.475063	-1.44145	0.538212	-2.3165	-2.34592	4.00911	Dapma7bEVm000564
CUST_82992_PI429715507	1.03689	2.43013	1.97807	1.23494	-1.00973	-2.12957	-2.60023	-1.12833	0.181805	-0.598508	1.27015	0.429097	-0.181805	0.998278	-1.21945	-0.957691	4.0283	Dapma7bEVm010304
CUST_8274_PI429715507	3.25582	1.78554	1.28672	3.37125	0.0529346	-3.76307	-1.29715	-0.0529337	-3.47226	-4.21817	-0.835717	-4.47742	2.38827	-1.80682	0.432617	0.622594	4.04368	Dapma7bEVm005295
CUST_41922_PI429715507	1.9	1.46674	1.63282	1.1975	-1.94559	-1.896	-1.87039	-1.88265	-0.0882101	-1.90813	0.854326	0.0882096	0.319798	0.466444	-1.90039	-0.864737	4.12383	Dapma7bEVm011559
CUST_80943_PI429715507	3.47142	1.75038	1.66914	3.55475	-0.357423	-2.65385	-0.856821	-0.096983	-0.695293	-2.33942	0.313355	-0.659868	2.17113	-0.122563	0.114542	0.096982	4.13074	Dapma7bEVm002498
CUST_90277_PI429715507	2.69849	2.11841	1.96012	2.56243	-0.582341	-0.408607	-0.656035	-0.965983	0.115033	-0.720482	0.493568	-0.115034	1.13829	0.91452	-0.396342	-0.573251	4.18162	Dapma7bEVm001372
CUST_11600_PI429715507	2.7426	0.0687523	-0.0687513	2.40887	0.792938	-3.34775	0.800847	0.455563	-5.69606	-5.28947	-5.46303	-5.75962	-0.28254	-4.01524	0.638899	0.553212	4.18226	Dapma7bEVm022885
CUST_89899_PI429715507	2.91432	3.7388	3.64634	4.54723	-0.680862	-2.40078	-0.0672984	-0.931231	-1.96102	-2.44903	1.93986	-2.03546	2.98222	3.6511	-0.155824	0.0672979	4.21482	Dapma7bEVm026673
CUST_134674_PI429715507	2.52565	3.88689	3.93525	4.47323	-0.630884	-3.68797	-1.59104	-0.427073	-1.50419	-3.60189	1.68758	-1.19229	2.90401	3.61053	-0.0124259	0.0124254	4.21818	Dapma7bEVm003219
CUST_108744_PI429715507	0.447126	1.09361	1.58101	0.733129	-2.52564	-0.858251	-2.1146	-1.83586	0.57494	-0.338851	0.909923	0.338851	-1.36041	0.805916	-1.61843	-2.28259	4.22103	Dapma7bEVm003000
CUST_63884_PI429715507	3.01705	1.7581	1.02804	2.05815	0.0892878	-2.06041	-0.668413	-0.388377	-2.0781	-2.09952	0.2295	-1.82577	1.28227	-1.98786	-0.0892882	0.329873	4.23272	Dapma7bEVm003169
CUST_114992_PI429715507	0.434196	1.4717	1.11491	0.557606	-1.75504	-1.24623	-2.71543	-2.72434	0.157299	-0.157299	0.551535	0.465229	-0.952422	0.285346	-1.9687	-2.11768	4.23677	0
CUST_88989_PI429715507	1.09907	1.00514	0.729556	0.914166	-1.86595	-0.38779	-1.94687	-1.93959	0.105801	-0.105801	0.699384	0.636538	-1.59126	0.854353	-1.90237	-1.9565	4.24547	Dapma7bEVm000762
CUST_9703_PI429715507	2.50643	3.18855	1.24891	1.39808	0.00345349	-0.0352366	-0.0467808	0.0246029	-0.00248456	-0.0456579	2.04877	-0.0306582	-0.00549102	0.000160217	-0.000160217	-0.00123978	4.24915	Dapma7bEVm004490
CUST_38023_PI429715507	3.34416	1.7939	1.41023	2.32525	0.198341	-1.45763	-1.48148	-0.229258	-1.44303	-1.49793	-0.198341	-1.06021	0.764926	-0.933954	0.352861	0.320047	4.26461	Dapma7bEVm001105
CUST_68971_PI429715507	1.61781	2.80218	1.84047	1.89357	-0.399242	-0.392694	-0.436148	-0.363331	0.553361	-0.455608	1.58133	0.123999	-0.123998	0.501648	-0.271196	-0.355388	4.28929	Dapma7bEVm015025
CUST_65548_PI429715507	1.35977	1.12404	0.9501	1.43045	-1.68864	0.896869	-1.75209	-1.3222	-0.0501385	0.653069	0.468808	0.0501375	-0.627513	-0.191532	-1.36603	-1.46468	4.37271	Dapma7bEVm000696
CUST_82991_PI429715507	1.05224	2.25011	2.05658	1.33395	-1.19376	-1.7208	-2.24574	-1.18682	0.193594	-0.650496	1.26288	0.294765	-0.193594	0.847969	-1.26838	-1.22823	4.38865	Dapma7bEVm010304
CUST_74395_PI429715507	2.21435	2.02035	1.20327	3.40327	0.381763	-0.221411	-0.198189	-0.201974	-0.204215	-0.179218	1.18396	-0.207296	0.179218	0.530642	-0.20017	-0.21495	4.39732	Dapma7bEVm003623
CUST_46939_PI429715507	1.12164	0.407763	1.00504	0.418936	-2.24738	0.160493	-1.97806	-2.22621	0.273844	-0.160493	0.64899	0.914326	-1.2376	-1.42276	-1.57273	-1.39737	4.42587	Dapma7bEVm000773
CUST_3773_PI429715507	2.51477	1.78351	2.0534	2.21153	-1.45866	-3.39054	-2.54531	-1.85516	-0.301758	-3.4238	1.38648	0.301758	1.28073	1.06424	-1.45554	-1.08347	4.56089	Dapma7bEVm028565
CUST_138878_PI429715507	2.67139	1.66345	1.68279	2.68483	-0.0165572	-2.51827	-0.99784	-0.491782	-1.28443	-2.38099	0.0165572	-1.31778	1.21746	-1.44594	0.072195	0.0334802	4.61496	Dapma7bEVm001105
CUST_34243_PI429715507	2.50839	1.20601	1.518	3.57722	-0.0277765	-0.0586369	-0.0281432	0.0424356	-0.0814006	0.077271	-0.0904381	-0.0166311	-0.0678985	0.0106158	-0.0106161	0.035619	4.62827	Dapma7bEVm003518
CUST_98949_PI429715507	1.01994	2.39463	2.16848	2.40739	-0.63219	-0.581016	-0.955029	-0.721006	0.110103	-1.23598	1.34045	-0.110103	0.264483	0.318611	-0.618651	-0.82816	4.63812	Dapma7bEVm028226
CUST_154257_PI429715507	2.37953	2.45096	2.32301	2.23765	-0.527096	-1.79656	-1.11828	-0.0266995	-0.164703	-0.875015	1.29949	-0.105048	0.568949	0.245218	-0.308831	0.0266991	4.64211	Dapma7bEVm008526
CUST_65771_PI429715507	3.30718	2.38978	1.39374	2.90578	0.10856	-0.131761	-0.133398	-0.0618582	-0.157798	-0.0842896	1.01866	-0.00893712	1.24387	0.00893736	-0.0934432	-0.0465274	4.66187	Dapma7bEVm018603
CUST_122539_PI429715507	1.37987	1.98278	2.22397	0.964839	-1.33219	0.0101814	-1.15606	-1.13125	0.398378	-0.325544	1.05404	-0.0101809	-0.784968	0.472379	-1.34688	-0.715101	4.69625	Dapma7bEVm001786
CUST_87827_PI429715507	2.73357	2.11894	2.01092	2.4153	0.577651	-0.462111	-0.191443	0.0582972	-0.480911	-0.382867	-0.0582976	-0.439185	0.914741	-0.308631	-0.46694	0.150845	4.74754	Dapma7bEVm015400
CUST_90489_PI429715507	4.4509	1.53574	1.42149	3.95874	0.31077	-3.41896	-1.42391	-0.310771	-4.76465	-4.79556	-0.575685	-4.87989	3.0412	-1.80424	0.449563	0.618002	4.80849	Dapma7bEVm008689
CUST_58679_PI429715507	2.21318	2.59984	2.51926	2.79481	-0.142655	-2.8024	-0.816584	0.0368314	-0.0368319	-2.09168	1.86804	-0.218713	1.13863	-0.297735	0.249068	-0.0832405	4.85708	Dapma7bEVm009776
CUST_31812_PI429715507	3.38951	2.33757	-0.0178437	3.49768	-0.00742006	-0.00143313	0.00143337	0.00922227	-0.00502539	-0.0269275	0.221343	-0.0180895	0.00191712	-0.00577188	0.00684261	-0.0188951	4.9441	Dapma7bEVm015376
CUST_45171_PI429715507	1.7706	3.18803	1.53413	2.29203	-0.494377	-0.604705	0.524928	-0.598176	0.174593	-0.616817	1.84094	-0.174593	1.11696	-0.367218	-0.595152	-0.609208	4.95832	Dapma7bEVm010008
CUST_161044_PI429715507	1.94096	2.37732	1.02157	2.63515	-0.791922	-0.0770683	-0.777672	-0.786247	1.53632	-0.0228291	1.49383	0.0228295	0.355723	-0.352689	-0.653311	-0.619536	4.96297	Dapma7bEVm025358
CUST_159005_PI429715507	2.8783	2.4907	2.2369	2.96828	-0.441566	-0.156703	-0.802794	-0.89917	0.156703	-0.868911	0.759291	-0.184338	1.29917	0.781848	-0.533024	-0.387294	5.11016	Dapma7bEVm001372
CUST_2821_PI429715507	1.3499	1.45185	1.67548	1.07894	-2.38599	-1.12094	-4.56732	-3.1121	0.474715	-0.33697	1.0638	0.336971	-0.463148	0.982093	-2.53264	-1.86954	5.13318	Dapma7bEVm012616
CUST_24704_PI429715507	3.58407	2.48149	2.13461	3.15841	0.321808	-0.394561	-0.321807	-0.434957	-0.435562	-0.43718	1.0367	-0.458709	2.2995	-0.461139	-0.426992	0.479289	5.15861	Dapma7bEVm006061
CUST_140931_PI429715507	3.61063	1.77353	0.363324	3.61915	0.0138831	-0.0359054	0.017015	-0.0454893	0.0442741	-0.0321662	0.0300684	-0.0220268	-0.0171502	-0.0138829	-0.0245628	-0.0653667	5.17621	Dapma7bEVm004845
CUST_13261_PI429715507	4.49175	1.96035	1.94682	4.13999	-0.612322	-1.42401	-1.29095	-0.533176	-0.579264	-1.63491	0.72697	-1.03122	2.7555	0.0647817	-0.0647817	0.272856	5.19685	Dapma7bEVm011035
CUST_83030_PI429715507	1.30048	1.75357	1.83162	1.27763	-1.89747	-1.73905	-2.09658	-2.01072	0.333654	-1.27086	1.15492	0.0693121	-0.0693121	0.284081	-1.73315	-1.91068	5.27106	Dapma7bEVm011603
CUST_38390_PI429715507	3.20946	2.80212	2.12142	3.41625	-0.291704	0.0700564	-0.187842	-0.32808	-0.0700562	-0.233596	1.44785	-0.316597	2.04633	-0.322536	-0.20547	0.346484	5.35582	Dapma7bEVm004379
CUST_36259_PI429715507	1.58786	2.56909	2.93592	0.331535	-0.972253	-0.331536	-0.889625	-0.906768	2.39831	-0.535982	2.54161	2.64578	0.467038	-0.888638	-0.953601	-0.921902	5.39034	Dapma7bEVm016077
CUST_89701_PI429715507	1.65948	2.5681	2.40948	2.40089	0.0780706	-0.427849	0.248934	0.139806	-0.189495	-0.593388	1.2537	-0.328133	-0.347841	-0.0780697	-0.115385	-0.195812	5.4406	Dapma7bEVm002601
CUST_38893_PI429715507	1.73747	2.16269	2.16143	2.09946	-1.60403	-1.0012	-2.40411	-1.43782	0.182236	-0.838766	1.03684	-0.182235	0.348798	0.340402	-1.09374	-1.22669	5.45686	Dapma7bEVm006674
CUST_16693_PI429715507	3.61455	2.65719	1.83507	2.8511	-0.0950191	0.0175896	-0.0175896	-0.133579	-0.0532129	-0.0584707	1.24834	-0.0965157	0.577002	0.675509	-0.0413408	-0.0644269	5.47474	Dapma7bEVm001756
CUST_161118_PI429715507	3.76412	2.05141	1.13336	3.65223	0.0215316	-1.03224	-1.19507	-0.0887504	-0.900676	-0.593106	0.647828	-0.817463	1.24067	-0.473047	-0.0215316	0.031929	5.48608	Dapma7bEVm003587
CUST_85985_PI429715507	1.009	1.52879	1.88518	1.24965	-2.8225	-1.11691	-2.84608	-2.88761	0.437845	-0.603233	1.26401	0.606849	-0.437846	0.997046	-2.63536	-2.11723	5.52702	Dapma7bEVm003839
CUST_17888_PI429715507	3.13127	2.72469	1.18608	2.65914	-0.0776515	-0.0515268	0.00943327	0.00800991	-0.0629497	-0.00801015	1.78084	0.0421624	-0.0528464	-0.030673	-0.0598137	-0.0298631	5.53504	Dapma7bEVm000421
CUST_41740_PI429715507	-0.802473	1.10662	0.977203	0.16166	0.260504	0.337852	0.0103889	0.55367	-1.58188	-0.0103889	0.0216599	-0.214194	-1.9699	-2.81828	-1.47224	-2.17845	5.54224	Dapma7bEVm002517
CUST_121029_PI429715507	1.01101	1.74834	1.717	2.16016	-1.16939	-2.68411	-1.35468	-2.27273	0.601451	-0.601451	1.46327	0.684894	-1.34964	1.21973	-1.24132	-1.89957	5.56672	Dapma7bEVm000611
CUST_18751_PI429715507	1.76952	2.36134	2.31149	2.0878	0.0604124	-0.674319	0.845348	-0.599962	-0.44379	-0.384489	0.929428	-0.0988846	-0.690914	-0.77661	0.113522	-0.0604124	5.60277	Dapma7bEVm002601
CUST_45458_PI429715507	1.17925	3.50748	3.14914	1.77972	-0.938191	-0.900713	-0.867429	-0.881996	0.0482903	-0.879102	2.07097	-0.0482903	0.16594	1.19792	-0.927701	-0.795845	5.63268	Dapma7bEVm014844
CUST_17982_PI429715507	1.82452	1.63623	1.92924	1.4626	-2.15755	-3.98525	-4.439	-2.88243	0.126662	-2.10617	0.951883	0.025836	-0.025836	0.353677	-2.21844	-1.42874	5.82791	Dapma7bEVm011559
CUST_93073_PI429715507	2.6714	3.13524	2.439	2.93483	-0.979208	-1.69057	-1.71628	-0.75161	0.275613	-1.73581	1.96019	-0.710349	1.04575	0.564036	-0.34229	-0.275613	5.84476	Dapma7bEVm008526
CUST_45817_PI429715507	2.58048	1.46302	3.81813	2.55531	-0.0374498	-0.146188	-0.105248	-0.105545	0.0374498	-0.107904	0.232042	-0.150399	0.231249	0.262556	-0.142537	-0.145726	5.86792	Dapma7bEVm015400
CUST_44886_PI429715507	1.77741	2.60372	2.48153	2.53784	0.0279064	-0.319528	0.312365	-0.0139484	-0.216612	-0.893183	1.27476	-0.451208	-0.434781	-0.115082	0.0139475	-0.285741	5.87887	Dapma7bEVm002601
CUST_80007_PI429715507	3.64939	1.81993	1.29359	3.23375	-0.026443	-1.227	-0.104208	0.0531673	-2.04867	-1.89319	0.0264435	-1.97773	1.66795	-1.87579	-0.433131	0.279809	6.01871	Dapma7bEVm002943
CUST_128716_PI429715507	1.93513	2.61323	2.93832	1.21468	0.158952	-1.6189	0.278502	-0.0217547	-1.49277	-1.67897	-1.1271	-1.83999	-0.0961189	-1.64065	0.0440493	0.0217552	6.03387	Dapma7bEVm010940
CUST_118418_PI429715507	2.7697	3.01413	0.710381	3.53858	-0.591159	-0.41226	-0.531054	-0.392724	0.401946	-0.434318	0.73575	0.118531	0.827742	-0.118532	-0.472174	-0.598656	6.057	Dapma7bEVm029047
CUST_127315_PI429715507	3.52333	2.84135	2.44687	4.51581	-0.16893	-2.02123	-2.02417	-0.131107	-1.98801	-2.01879	0.788346	-1.99736	3.14087	-0.635036	0.131107	0.270232	6.08411	Dapma7bEVm003783
CUST_125632_PI429715507	3.7412	2.24657	1.49137	3.17985	0.153872	-2.50268	-0.591571	-0.137375	-3.50332	-2.61843	-1.74034	-3.35373	1.64065	-2.17836	0.137375	0.619507	6.10485	Dapma7bEVm000198
CUST_42003_PI429715507	1.94171	1.74822	1.90351	1.39764	-2.4812	-4.51621	-4.85004	-3.18872	-0.0205307	-2.39883	1.05713	0.0205307	0.175657	0.75137	-2.67175	-1.72617	6.12834	Dapma7bEVm011559
CUST_21029_PI429715507	4.54996	2.10311	2.95459	4.62334	0.291873	-1.29684	-1.52429	0.251341	-1.86279	-0.949213	-0.855128	-1.55524	4.12221	-0.643952	-0.251341	0.529303	6.14194	Dapma7bEVm001013
CUST_53481_PI429715507	5.70068	2.40313	2.3295	5.26299	0.49355	-3.05984	-1.95358	-0.474854	-5.61012	-4.75921	-1.77927	-5.57256	4.86846	-1.36102	0.474855	1.19492	6.18927	Dapma7bEVm002405
CUST_24818_PI429715507	1.06936	1.74517	1.80584	1.8905	-1.87334	-1.83739	-1.50328	-1.86594	0.644653	-0.577918	1.50313	0.577919	-1.89173	1.05276	-1.55101	-1.6756	6.25111	Dapma7bEVm000611
CUST_87769_PI429715507	3.13186	1.99835	3.66423	3.28538	-0.174806	-0.936485	-0.905394	-0.85017	-0.308163	-0.936424	1.18974	-0.970826	0.598473	0.0509691	0.813158	-0.0509696	6.35127	Dapma7bEVm015400
CUST_33960_PI429715507	4.79375	2.75704	3.20687	4.79596	0.335053	-0.437651	-0.426289	0.986605	-0.444955	-0.459719	-0.441933	-0.335053	4.51028	-0.446287	-0.42717	0.949656	6.68899	Dapma7bEVm001013
CUST_1758_PI429715507	1.68796	2.93202	3.14069	1.61175	-1.52271	-1.81692	-1.8189	-1.53343	1.55165	-1.53249	2.45751	1.06668	-1.06668	1.97458	-1.44503	-1.10093	6.7394	Dapma7bEVm000310
CUST_35982_PI429715507	3.53599	3.11549	2.81665	3.22719	-0.0561233	-2.88422	-0.450323	-0.637602	-0.0432663	-2.94452	1.74782	-0.119029	1.01839	0.961027	0.0432663	-0.349564	6.75309	Dapma7bEVm011163
CUST_53520_PI429715507	4.75415	2.73966	2.15559	4.37861	0.00581312	-0.0910053	-0.0866466	-0.00581288	-0.0554304	-0.0601599	1.33816	-0.0143533	2.47729	-0.00909782	0.480813	-0.0239451	6.84827	Dapma7bEVm004830
CUST_74662_PI429715507	3.08826	3.13922	2.42999	2.54818	-0.803256	-3.61058	-1.86105	-1.09542	-0.00285053	-2.65111	1.98241	0.00285053	0.900005	0.907096	-1.03864	-0.711611	6.90289	Dapma7bEVm003644
CUST_33578_PI429715507	4.11612	2.72067	2.32341	3.92915	-0.313684	-1.79205	-0.703397	0.053463	-0.900656	-1.84096	1.64639	-0.635778	2.26024	-0.569681	-0.053463	0.186634	7.04405	Dapma7bEVm000126
CUST_143254_PI429715507	3.63257	2.5755	2.91598	3.50076	-0.0453868	0.0181224	-0.024138	-0.00839305	-0.0025351	-0.0703137	0.141178	-0.0692792	1.16508	-0.0512049	0.00253487	-0.00625896	7.35469	Dapma7bEVm005479
CUST_65770_PI429715507	3.943	2.99041	2.81505	3.55774	0.0190699	-0.181884	-0.176159	-0.0332513	-0.124028	-0.0772219	1.2161	0.0185614	1.8916	-0.0185611	-0.200907	-0.0400767	7.56079	Dapma7bEVm018603
CUST_11338_PI429715507	5.19694	4.21901	3.21732	4.72976	-0.194942	-0.0187233	0.018723	-0.190018	-0.0821047	-0.114602	-0.100657	-0.239813	3.38456	-0.170499	0.928171	1.53627	7.57441	Dapma7bEVm000198
CUST_108756_PI429715507	2.68097	3.59153	3.14182	2.89206	-0.771511	-1.63943	-1.60736	-1.15659	-0.00519371	-1.6871	2.17162	0.00519276	1.14779	0.903307	-0.825761	-0.639947	7.62242	Dapma7bEVm007494
CUST_38378_PI429715507	1.88352	1.39218	1.40179	1.71507	-2.58017	1.25784	-2.92903	-2.40233	-0.152329	1.07091	0.770564	0.152328	-0.851063	-0.250529	-2.18853	-2.19234	7.8286	Dapma7bEVm000696
CUST_97354_PI429715507	2.51686	2.2103	2.048	2.51146	-1.19993	0.214815	-2.44677	-1.69893	-0.0166254	0.0166244	0.64511	-0.0633945	0.782779	-0.243717	-1.40057	-1.74523	7.85353	Dapma7bEVm010788
CUST_115111_PI429715507	2.50474	1.69598	1.62015	2.75794	-1.24532	0.403232	-1.22307	-1.22059	-0.157103	0.084712	0.705752	-0.0847115	0.188756	-1.24108	-1.2085	-1.24865	8.12331	Dapma7bEVm010788
CUST_7052_PI429715507	2.90532	2.69314	2.47915	2.75965	-0.352399	-0.305068	-0.472632	-0.662569	0.042798	-0.0427976	1.67395	0.227355	-0.499961	0.418115	-0.748525	-0.715268	8.54883	Dapma7bEVm000421
CUST_132564_PI429715507	2.6537	2.64198	2.34098	2.42173	-1.82463	-4.2427	-2.58283	-2.01526	0.454056	-3.08949	1.72328	0.361214	-0.361214	1.24752	-1.662	-1.54942	8.54972	Dapma7bEVm010829
CUST_5851_PI429715507	2.95775	2.26984	2.06928	2.65483	-1.19679	0.477158	-2.22095	-1.82315	-0.0902147	0.00835705	0.750865	-0.008358	0.971791	-0.695375	-1.49824	-1.72605	9.34953	Dapma7bEVm010788
CUST_67477_PI429715507	4.76467	2.88709	3.03645	4.49025	0.204594	-3.67818	-1.5123	-0.219001	-3.42907	-5.12647	-0.204594	-4.17163	3.19142	-1.74644	0.252473	0.282963	9.84584	Dapma7bEVm009626
CUST_17891_PI429715507	4.04178	3.19187	2.19488	3.74681	-0.271548	-0.266097	-0.263315	-0.258611	0.329799	-0.286917	2.38075	0.258028	-0.258028	0.730693	-0.266641	-0.268251	9.91347	Dapma7bEVm000421
CUST_143252_PI429715507	3.94413	2.91238	2.76341	3.57574	0.0737724	-1.1264	-1.0332	-0.0737724	-0.22623	-0.976297	0.668671	-0.480215	1.0887	-0.600477	-0.767709	0.203503	9.9722	Dapma7bEVm005479
CUST_1302_PI429715507	2.44099	3.38602	3.00185	2.54609	-1.51492	-3.81506	-2.42386	-1.6625	0.404209	-3.03472	2.59361	0.174186	-0.174185	1.13339	-1.48935	-1.39237	10.0169	Dapma7bEVm009956
CUST_149524_PI429715507	1.18358	1.04707	1.52864	1.3013	-4.25819	-0.628185	-4.27545	-4.22444	0.161938	-0.161938	0.784436	0.49531	-1.31129	1.08747	-3.99702	-4.24468	10.4218	Dapma7bEVm000762
CUST_65584_PI429715507	1.91168	1.24651	1.24483	1.73585	-2.7954	1.02043	-3.37071	-3.27119	-0.180739	1.04815	0.513299	0.160075	-1.35033	-0.160075	-3.2524	-2.66143	10.4888	Dapma7bEVm000696
CUST_51_PI429715507	4.3024	3.29256	3.16577	4.65977	-0.250366	-3.14386	-1.1529	0.312099	-1.71009	-3.17714	1.83968	-2.3365	2.0174	-0.350378	-0.295815	0.250366	10.9263	Dapma7bEVm015376
CUST_18986_PI429715507	5.55983	3.80583	4.34291	5.85045	-0.530178	-0.528536	-0.450885	-0.440178	-0.546915	-0.451492	2.21113	-0.520738	5.14743	0.0758343	-0.0758348	0.201336	11.7335	Dapma7bEVm015002
CUST_113263_PI429715507	1.83717	3.63513	2.89408	2.70952	-1.1682	-2.57687	-0.924068	-1.01282	1.13622	-1.56867	1.78369	0.924067	-1.59108	1.73621	-1.86104	-1.55627	12.0171	Dapma7bEVm011744
CUST_106185_PI429715507	4.24027	3.33903	2.53781	4.28184	0.00573921	-0.0646236	-0.0446615	-0.0458984	-0.00573921	-0.0166588	0.731887	0.00680542	-0.0452366	0.0163002	-0.029897	-0.0210843	12.2926	Dapma7bEVm012749
CUST_145661_PI429715507	3.41865	3.09181	2.02903	3.81888	-0.284253	-1.0154	-0.869011	-0.577652	0.364965	-0.509521	1.97175	0.0179801	-0.863777	0.272877	-0.0179801	-1.61322	12.5109	Dapma7bEVm000421
CUST_80388_PI429715507	1.15232	2.52953	2.88331	1.52365	-3.47509	-1.84001	-3.45018	-3.4413	1.2525	-0.75226	2.20334	0.75226	-2.13618	1.91439	-2.80386	-3.47079	12.5213	Dapma7bEVm014995
CUST_51487_PI429715507	3.68986	2.29165	2.60626	3.04173	-2.30304	-2.31369	-2.25487	-2.2199	-0.0794358	-2.21543	1.23023	0.481487	1.45194	0.0794358	-2.32447	-2.24443	12.7	Dapma7bEVm002944
CUST_58917_PI429715507	3.39948	3.51317	2.59776	3.74482	-1.06434	-1.06067	-1.09863	-0.936769	-0.0729456	-1.12889	1.81017	0.0729456	0.13006	0.490831	-1.01557	-1.05117	12.7752	Dapma7bEVm015522
CUST_18_PI429715507	3.67049	3.42513	2.39721	4.02614	-0.936647	-1.38637	-1.66702	-1.70644	0.547455	-1.69945	1.8897	-0.184443	1.51431	0.184442	-1.46204	-1.7327	13.4893	Dapma7bEVm001934
CUST_58942_PI429715507	3.11142	3.22932	2.27925	3.34501	-1.6907	-1.61985	-1.61714	-1.66458	0.0548201	-1.66444	1.48902	-0.0548201	0.136324	0.110448	-1.65369	-1.66127	13.532	Dapma7bEVm018776
CUST_66091_PI429715507	3.67443	4.95371	4.07508	3.54111	-0.136986	-0.553138	-0.542778	-0.328391	0.0444679	-0.495711	3.5417	-0.0444679	1.26775	0.668549	-0.539844	-0.448137	14.1625	Dapma7bEVm005177
CUST_134559_PI429715507	5.46072	3.4213	3.19605	5.14763	-0.00178671	-0.0235093	-0.0462732	-0.0232425	0.00178671	-0.0442424	2.00845	-0.0123551	1.61	0.344371	-0.0403931	-0.0399916	14.2999	Dapma7bEVm009022
CUST_9800_PI429715507	2.05072	3.82612	3.50629	2.69762	-1.6217	-2.14186	-1.39427	-0.691362	1.02036	-1.91201	2.06707	0.691363	-1.87896	2.17987	-1.85197	-1.76725	14.4177	Dapma7bEVm002420
CUST_110668_PI429715507	5.92334	4.23869	3.87983	5.45784	-0.0104647	-1.03809	-0.992904	-0.393259	-0.864605	-2.09694	2.21602	-0.778799	2.69614	1.07361	-0.00725508	0.00725508	15.2685	Dapma7bEVm002652
CUST_89819_PI429715507	5.59174	3.58974	3.69529	5.27012	-0.158628	-0.0940938	-0.084465	-0.11941	0.084465	-0.128319	1.79671	-0.15312	1.32295	1.03758	-0.122577	-0.129272	16.1063	Dapma7bEVm029599
CUST_111187_PI429715507	3.16235	4.61484	4.41495	2.88501	-1.27282	-1.71318	-1.70368	-1.5511	0.698824	-1.69285	4.35579	1.22575	-0.698824	1.49847	-1.27196	-0.934327	17.3992	Dapma7bEVm008546
CUST_59848_PI429715507	2.74235	3.00009	3.29997	2.53013	-2.88884	-2.99202	-2.98042	-2.93852	0.620343	-2.94959	2.6029	0.652744	-0.620343	1.51493	-2.99033	-2.93776	17.7717	Dapma7bEVm002510
CUST_105633_PI429715507	6.86801	2.65911	2.12462	6.85384	-0.0251098	-1.24067	-0.996145	-0.223334	-2.72582	-2.43317	-2.363	-2.47218	1.19932	0.0251098	0.134868	0.148463	19.0201	Dapma7bEVm003984
CUST_88945_PI429715507	4.33311	4.19007	4.03393	5.0658	-0.197151	0.416415	-0.540983	-0.392114	-0.0704646	-0.117791	3.15647	-0.141202	0.302105	0.0704641	-0.0983767	-0.112501	20.6105	Dapma7bEVm028414
CUST_56817_PI429715507	3.803	3.33371	2.73345	3.62871	-1.84915	-1.61369	-2.99496	-1.9578	0.70367	-0.650444	2.29559	0.650444	-0.806736	1.36255	-2.55054	-2.03383	20.8482	Dapma7bEVm000421
CUST_67490_PI429715507	6.29331	4.4503	4.06606	6.41496	-0.933718	-0.829311	-0.916922	-0.925086	0.0371413	-0.948299	2.6379	-0.466763	2.98998	1.11873	-0.424982	-0.0371413	21.0319	Dapma7bEVm018552
CUST_17892_PI429715507	3.95937	3.53875	3.43619	4.05019	-1.84215	-1.35414	-2.62023	-2.11174	0.92025	-0.497912	2.92504	0.497912	-0.629022	1.79772	-1.9485	-2.08076	22.0279	Dapma7bEVm000421
CUST_78878_PI429715507	3.80141	3.4871	3.23896	4.1925	-2.03173	-1.78216	-3.03608	-1.9313	0.890613	-0.450514	2.76916	0.450514	-0.653154	1.54023	-2.33131	-2.30378	24.5388	Dapma7bEVm000421
CUST_113264_PI429715507	2.01253	4.14701	3.46303	3.37172	-1.32034	-3.83566	-1.28204	-1.38977	1.59358	-1.62899	2.19009	1.28204	-2.37676	2.0576	-2.84125	-2.47131	25.2201	Dapma7bEVm011744
CUST_6657_PI429715507	5.70589	5.21633	4.84114	6.44047	-0.545156	-1.86124	-2.00783	-0.775331	0.0451646	-2.89779	3.49524	-0.0451646	3.15165	1.36498	-0.660261	-0.424837	25.8676	Dapma7bEVm015376
CUST_76702_PI429715507	2.03233	0.234549	2.21701	-0.23455	-4.77689	0.622076	-4.70072	-4.67043	1.89763	0.935886	1.96128	2.86821	-2.19156	-4.74407	-3.87254	-3.98863	27.1247	Dapma7bEVm029490
CUST_46868_PI429715507	5.36405	4.69827	4.3916	5.17195	0.139779	-0.419332	-0.433767	-0.420589	-0.351057	-0.492315	3.29794	-0.0759239	0.0759239	0.462727	-0.429645	-0.205697	30.4979	Dapma7bEVm028414
CUST_123147_PI429715507	4.60728	5.59004	5.56319	4.48828	-0.123713	0.0209992	0.126346	-0.117159	-0.0209992	-0.0419831	0.090235	-0.164277	0.787547	-0.161371	-0.0552557	-0.0527291	30.5405	Dapma7bEVm005358
CUST_80002_PI429715507	3.71196	5.44456	5.67678	3.31066	-0.846314	-1.54449	-1.53906	-1.52538	0.755263	-1.55911	4.50916	1.53355	-0.755263	2.15555	-1.53572	-1.55099	31.0731	Dapma7bEVm028922
CUST_102541_PI429715507	5.79855	4.56872	4.43235	5.15259	0.0410252	-0.385978	-0.322927	-0.246876	-0.0410261	-0.494234	3.50858	0.1287	-0.0713759	0.380579	-0.348398	-0.28509	33.5706	Dapma7bEVm009931
CUST_119919_PI429715507	2.65468	3.88593	3.92621	3.66516	-2.56675	-2.48745	-2.51776	-2.52541	0.9521	-0.9521	2.94979	1.0048	-2.48923	0.974929	-2.50362	-2.5246	35.9676	Dapma7bEVm002059
CUST_89006_PI429715507	5.68133	5.02888	4.6868	5.52529	0.0238104	-0.247272	-0.412209	-0.406024	-0.214279	-0.455817	3.67904	-0.0238113	0.159175	0.635703	-0.478114	-0.144509	36.4415	Dapma7bEVm028414
CUST_33140_PI429715507	5.88928	4.86362	4.61696	5.37888	-0.0341215	-0.198805	-0.509452	-0.333314	-0.229113	-0.58933	3.67239	0.0341215	0.0923815	0.36067	-0.379012	-0.192486	37.1889	Dapma7bEVm007767
CUST_1254_PI429715507	6.47706	5.02678	4.79945	5.88029	-0.0940127	-0.0352898	-0.427197	-0.147963	-0.467313	-0.43061	3.0219	-0.143995	0.656683	0.792856	-0.303109	0.0352902	38.0668	Dapma7bEVm003373
CUST_33742_PI429715507	5.18299	3.26284	3.01883	4.76226	-2.09131	0.0419483	-3.02606	-2.02117	-0.384386	-0.0412321	0.0824633	-0.417954	0.0412331	0.144295	-2.5214	-2.51451	38.5678	Dapma7bEVm011652
CUST_119882_PI429715507	2.95505	4.35875	4.20743	3.92547	-2.02045	-1.94463	-2.70191	-2.84811	1.07064	-1.07064	3.21994	1.18776	-2.65351	1.2849	-2.73697	-2.78506	47.9792	Dapma7bEVm002059
CUST_38206_PI429715507	5.08289	5.91271	6.02965	6.06082	-0.0550034	-0.0208273	0.0310347	0.0215628	-0.0414429	0.00176454	2.82821	-0.0474875	-0.031553	-0.0174785	-0.0384653	-0.0017643	55.4776	Dapma7bEVm000518
CUST_27401_PI429715507	7.68538	6.07676	5.47128	8.04832	-0.525115	-0.109075	-0.438301	-0.550977	-0.248954	-0.494729	3.18599	0.109076	2.28269	1.40324	-0.464673	-0.48784	70.3793	Dapma7bEVm001223
CUST_113921_PI429715507	6.19469	6.7377	6.63592	6.09151	0.360766	-0.408716	-0.451935	-0.346267	-0.478091	-0.351303	2.46065	-0.544373	1.32645	0.344053	-0.344054	-0.498332	73.9218	Dapma7bEVm003788
CUST_136693_PI429715507	2.71442	4.06504	3.96855	3.724	-2.6638	-1.87962	-4.11797	-2.26345	1.04549	-1.04549	3.05505	1.0589	-3.74238	1.39018	-4.05641	-4.10477	75.9169	Dapma7bEVm002059
CUST_8279_PI429715507	2.8307	6.14449	5.35877	4.76519	-1.14964	-2.73683	-2.55392	-0.806879	0.806879	-2.41203	4.39488	1.1947	-1.26972	2.42808	-3.89128	-3.91433	86.6182	Dapma7bEVm001220

## Sheet: Common-Down
ProbeName	W1	W2	W3	W4	T+1	T+2	T+3	T+4	TA-1	TA-2	TA-3	TA-4	TB-1	TB-2	TB-3	TB-4	Fold	GeneName
CUST_122718_PI429715507	0.323111	0.919234	0.315709	0.981232	-0.0321127	-0.0348123	0.212801	0.0773109	-0.0741122	0.205812	-0.0661221	0.106613	0.139213	-0.0906199	0.0321354	-0.0709123	1.50663	Dapma7bEVm015409
CUST_51105_PI429715507	0.725609	0.610292	0.275444	0.669202	0.0353136	0.00402021	-0.326752	-0.196519	-0.343098	0.0434737	-0.0510011	-0.0708413	0.214188	-0.202111	-0.00402069	-0.163708	1.5785	Dapma7bEVm007487
CUST_26255_PI429715507	1.2978	0.0153255	1.0586	0.558025	0.0393651	-0.0696704	-0.029845	-0.0341449	0.00721335	-0.00721312	-0.0279245	0.0176616	-0.0484066	0.0455804	-0.00836134	-0.0124798	1.6738	Dapma7bEVm011034
CUST_1228_PI429715507	0.0667357	0.0493448	2.88866	0.0396852	0.20688	-0.0135942	0.000957489	-0.0249927	-0.0400705	-0.0344462	-0.0706244	0.0447137	-0.000957489	-0.00426722	0.00973105	-0.0108442	1.68869	Dapma7bEVm005093
CUST_61052_PI429715507	0.88931	0.451298	0.155833	0.676839	0.0986547	-0.38188	0.11927	-0.0620699	-0.758148	-0.489083	-0.196773	-0.748574	0.0477753	-0.447971	-0.0477753	0.152758	1.70465	Dapma7bEVm007017
CUST_50048_PI429715507	0.610566	0.643868	0.584354	0.907711	-0.437107	-0.38797	-0.093678	0.0621328	-0.0831661	-0.600966	-0.211719	0.181957	0.465817	-0.238577	-0.0137181	0.0137177	1.73937	Dapma7bEVm000315
CUST_43524_PI429715507	1.65931	-0.410235	0.236135	0.907511	0.125123	-1.05041	-0.436912	0.374934	-0.953922	-1.16641	-0.790623	-0.125112	0.765711	-0.300708	0.337787	0.562611	1.79626	Dapma7bEVm011408
CUST_73731_PI429715507	0.599784	1.16572	0.966068	0.521901	-0.364758	-0.226046	-0.208707	-0.310325	0.158717	-0.134823	0.471657	0.134823	-0.236522	0.602977	-0.239856	-0.282806	1.82303	Dapma7bEVm006413
CUST_12304_PI429715507	1.02072	0.343712	0.757323	1.19474	0.583828	0.498327	0.937288	0.271428	-0.681607	-1.89631	-0.177301	-0.853817	0.364452	-0.0937016	0.099211	0.138812	3.32038	Dapma7bEVm001375
CUST_156157_PI429715507	0.821514	0.714665	0.768669	0.984498	-0.0837564	0.00539589	-0.256706	0.00812244	-0.254609	-0.00539589	0.0582256	-0.157088	0.0870352	-0.408327	-0.178267	-0.349579	1.93221	Dapma7bEVm007487
CUST_26454_PI429715507	0.922745	0.783816	0.647337	1.28411	-0.370758	0.133026	-0.379547	-0.0585804	-0.033062	0.033062	0.649617	0.0799575	-0.184726	-0.193323	-0.136139	-0.231735	1.95502	Dapma7bEVm028445
CUST_51858_PI429715507	0.775852	0.646595	0.344347	0.93889	0.0753555	-0.423763	-0.0753555	0.182163	-0.680186	-0.618259	-0.413864	-0.655004	0.140371	-1.14627	0.145761	-0.137126	1.96828	Dapma7bEVm008177
CUST_25449_PI429715507	1.01836	0.637808	0.267996	0.930942	0.115485	-0.485828	-0.0734463	0.0926285	-0.654495	-0.757957	-0.278604	-0.64753	0.196492	-0.634544	0.0734472	-0.14619	1.97313	Dapma7bEVm011550
CUST_7357_PI429715507	1.30262	0.427185	0.248307	1.30049	-0.0116401	-0.0844569	0.0383763	-0.128328	-0.617068	-0.489787	-0.411049	-0.552527	0.52119	-0.450523	0.0116405	0.0531921	1.99501	Dapma7bEVm004041
CUST_22463_PI429715507	1.19362	0.782246	0.553466	1.34023	-0.109826	-0.246041	-0.0473547	-0.00251675	-0.0860653	-0.24355	0.24812	-0.124311	0.61851	-0.435846	0.00251675	0.0527315	1.99796	Dapma7bEVm027610
CUST_46283_PI429715507	1.22797	0.7565	0.628126	1.13691	-0.129035	-0.428026	-0.281898	0.0740938	-0.115543	-0.164618	0.018713	-0.0187135	0.630196	-0.364771	0.0520706	-0.0637193	2.0046	Dapma7bEVm027610
CUST_145464_PI429715507	0.985207	0.841246	0.62634	1.45794	-0.188338	-0.0641394	-0.272484	-0.109815	0.0985908	0.0385685	0.404945	-0.109545	-0.0385685	0.256077	-0.0540371	-0.35676	2.01481	Dapma7bEVm015928
CUST_147640_PI429715507	0.982833	0.893423	0.996534	0.656769	-0.197572	-0.591295	-0.632571	-0.283758	0.11708	-0.5435	0.55471	0.239706	0.301419	-0.11708	-0.168335	-0.269744	2.02086	Dapma7bEVm010271
CUST_42846_PI429715507	1.24355	0.787242	0.72034	0.930684	-0.032649	-0.00644302	0.123067	-0.376806	-0.574237	0.0592713	-0.0125604	0.0517192	-0.14686	0.00644302	-0.23782	-0.0875039	2.03259	Dapma7bEVm014512
CUST_61148_PI429715507	1.2758	0.673588	0.452562	1.01949	-0.057229	-0.257663	0.00719643	-0.00719643	-0.732494	-0.698219	-0.297765	-0.606944	0.273404	-0.224833	0.0741053	0.107152	2.0807	Dapma7bEVm007786
CUST_16966_PI429715507	1.48286	0.625619	0.583323	1.22058	-0.18635	-0.261307	-0.292422	0.0544872	-0.163569	-0.240883	0.0673819	-0.25744	0.549382	-0.34508	0.0417461	-0.0417471	2.09616	Dapma7bEVm001595
CUST_70316_PI429715507	1.61518	0.793802	0.527027	0.894439	0.122488	-0.157526	-0.00990772	-0.446474	-0.508452	-0.0534163	0.14423	0.0099082	-0.545499	0.367068	-0.153747	-0.103538	2.09776	Dapma7bEVm014512
CUST_61087_PI429715507	1.28672	1.25119	0.566478	0.550124	0.15	-0.422378	0.0661821	-0.0852938	-0.291583	-0.865651	-0.0814586	-0.966068	0.622811	-0.168375	-0.0661821	0.172939	2.10655	Dapma7bEVm007017
CUST_85215_PI429715507	1.05308	0.479227	1.84737	0.998786	-0.0649314	-0.252847	-0.109469	0.0536671	-0.339026	-0.072875	-0.0868359	-0.423094	0.527438	0.30869	0.384088	-0.0536671	2.15152	Dapma7bEVm001546
CUST_142469_PI429715507	0.49124	1.62926	1.4036	0.575156	-0.38169	0.390771	-0.354549	-0.364855	-0.128512	-0.0522799	0.588696	0.291714	0.0522795	-0.367196	-0.329501	-0.340466	2.15514
CUST_53474_PI429715507	1.11597	0.906334	0.923152	0.903981	-0.371425	0.447477	-0.678737	-0.661113	0.0703707	0.134962	-0.0901213	-0.0703707	0.30389	-0.418041	-0.296736	-0.133307	2.15739	Dapma7bEVm008817
CUST_145010_PI429715507	1.10397	1.57819	0.0129137	1.74223	-0.0203469	-0.0294466	0.000307083	-0.0134399	0.00334716	-0.000307083	0.119929	-0.0207567	-0.0098927	0.000404358	-0.0107403	-0.0264328	2.15837	Dapma7bEVm028885
CUST_124167_PI429715507	1.72886	0.936121	0.509538	1.39582	-0.0227122	4.74453e-05	0.0651331	-0.0818455	0.0324702	-0.0528073	-0.0172589	-0.086349	-4.76837e-05	0.087075	-0.0174944	-0.140662	2.23787	Dapma7bEVm001756
CUST_65691_PI429715507	0.850115	0.847917	0.920301	0.862036	-0.55667	-1.04236	-1.39702	-0.618453	-0.107019	-0.485998	0.549215	0.171993	0.107019	0.638435	-0.480486	-0.406179	2.25384	Dapma7bEVm003923
CUST_118326_PI429715507	1.10946	0.952974	1.07094	1.12612	-0.586748	-0.0522804	-0.499424	-0.465496	0.222661	0.000229836	0.23402	-0.000228882	-0.0234289	0.250318	-0.51012	-0.538977	2.34404	Dapma7bEVm004755
CUST_146512_PI429715507	0.940236	1.25235	1.23333	0.780058	-0.199587	-0.573715	-0.470923	0.077033	-0.434712	-0.653615	0.482183	-0.273213	0.322411	-0.425317	-0.0697908	0.0697899	2.34667	Dapma7bEVm010187
CUST_136323_PI429715507	1.40037	1.06383	0.483715	1.43486	0.093606	0.151765	-0.332988	0.120443	-0.571884	-0.0936065	0.404855	-0.0980763	-0.947628	-0.0960665	-0.203643	-0.569936	2.4188	Dapma7bEVm009931
CUST_99866_PI429715507	1.04885	1.13671	1.30768	1.1162	-0.526836	-0.12868	-0.837211	-0.571583	0.349483	-0.327585	0.788157	0.12868	-0.329215	0.650446	-0.216571	-0.464978	2.42198	Dapma7bEVm000058
CUST_113742_PI429715507	1.40665	0.845216	0.985249	0.887302	-0.506413	0.134043	-0.93062	-1.00888	-0.288204	-0.0135851	-0.129778	0.0135841	0.157271	0.387084	-0.554886	-0.327681	2.43982	Dapma7bEVm004325
CUST_138930_PI429715507	1.71963	0.679656	0.828092	1.51154	-0.000705242	-0.393587	-0.396945	0.000705719	-0.0824676	-0.625681	-0.147057	-0.484658	0.993711	-0.331619	0.0841737	0.0173454	2.45995	Dapma7bEVm024405
CUST_6045_PI429715507	1.66493	0.192336	1.28538	1.42225	-0.00263929	-0.215391	0.00263882	-0.0242653	-0.584375	-0.584375	-0.192708	-0.7589	0.690484	-0.431024	0.067914	0.140761	2.46038
CUST_113746_PI429715507	1.37925	0.94177	0.940441	0.949904	-0.585896	0.220798	-0.785191	-0.995234	-0.355082	0.0392456	-0.262501	-0.0392456	0.14634	0.330883	-0.618793	-0.392997	2.50993	Dapma7bEVm004325
CUST_113750_PI429715507	1.48773	1.03038	1.11781	1.06534	-0.406945	0.350574	-0.606823	-0.967232	-0.119319	0.0418138	-0.0418129	-0.0659618	0.291887	0.3608	-0.504832	-0.294966	2.52955	Dapma7bEVm008817
CUST_102589_PI429715507	0.769949	1.55044	1.55277	1.3462	-0.0338364	0.227156	-0.101611	-0.000465393	-0.196641	-0.131224	0.797339	0.180333	-0.478555	-0.684634	0.000464439	-0.0108643	2.53307	Dapma7bEVm002059
CUST_158577_PI429715507	1.46625	2.06807	0.312127	1.57806	-0.08125	0.0980122	0.0549924	-0.138886	-0.0549924	-0.124921	0.659028	-0.167561	-0.105658	0.295402	-0.106863	-0.195987	2.54062	Dapma7bEVm025027
CUST_90215_PI429715507	1.90962	1.02957	0.298576	1.40818	-0.52962	-0.984455	-1.06402	-0.230196	0.141949	-0.321449	0.0252929	-0.153213	0.651487	-0.183519	-0.0252933	0.440341	2.54479	Dapma7bEVm014459
CUST_133870_PI429715507	0.489801	1.02102	1.26983	0.973375	-0.415808	-1.1588	-0.316832	-1.19183	-0.43257	-1.2473	0.348264	-1.25395	0.393357	0.358645	0.0283532	-0.0283532	2.54602	Dapma7bEVm000672
CUST_85469_PI429715507	0.86227	1.70172	1.50419	0.967497	-0.390678	-0.866133	-0.796793	-0.3823	0.601324	-0.487868	1.30563	0.188284	-0.188284	0.738646	-0.59087	-0.486215	2.58804	Dapma7bEVm014975
CUST_159449_PI429715507	1.38411	1.46446	0.102361	1.85675	-0.270546	-1.02683	-0.670375	-0.102362	0.139804	-0.224745	0.180438	-0.285921	0.155411	0.330459	-0.176648	-0.340111	2.62601
CUST_8482_PI429715507	1.40477	1.08091	1.91055	0.849095	-0.227327	0.157698	-0.367647	-0.293823	-0.369734	-0.262437	-0.157698	-0.21659	-0.366086	0.291655	0.403032	0.203468	2.66067	Dapma7bEVm007786
CUST_72169_PI429715507	1.06266	1.05586	1.15605	1.14983	-1.0436	-0.305017	-0.853212	-0.95295	0.154519	-0.109474	0.219364	0.183115	-0.260351	0.109473	-0.766291	-0.802255	2.77981	Dapma7bEVm000199
CUST_98437_PI429715507	1.34303	1.26235	1.37782	0.889239	-0.205487	-1.03047	-0.432427	0.0192976	-0.757821	-0.767583	0.427321	-0.424101	0.460616	-0.513197	0.153235	-0.0192981	2.781	Dapma7bEVm010187
CUST_82375_PI429715507	1.07934	1.2155	1.52659	1.13285	-1.1259	-0.904553	-1.59796	-0.4812	0.124462	-0.183454	1.24976	0.435833	-0.124463	1.00293	-0.712046	-0.770286	2.82022	Dapma7bEVm004714
CUST_30363_PI429715507	2.13621	0.139756	0.412091	2.25324	-0.436327	0.165905	-0.25266	-0.363885	-1.2405	-0.729321	-1.16157	-1.34785	1.57613	0.377905	0.418382	-0.139756	2.82148	Dapma7bEVm000939
CUST_96780_PI429715507	1.2347	1.26839	1.17553	0.959573	-0.921632	0.266969	-0.920293	-0.819507	-0.123224	0.0700645	0.217018	-0.0700645	-0.476014	0.441832	-0.704078	-1.04379	2.82799	Dapma7bEVm000947
CUST_31810_PI429715507	1.27172	1.17563	1.2499	1.1841	-0.673031	-0.306687	-0.562499	-0.967649	0.100009	-0.100009	0.527806	0.105114	-0.307047	0.159099	-0.69306	-0.70114	2.83876	Dapma7bEVm005035
CUST_124323_PI429715507	2.18509	0.902129	1.70313	1.72638	-0.0626102	-0.00333309	0.00333309	-0.0383556	-0.0336621	-0.00813365	-0.0202713	-0.0609293	1.13588	0.00523972	-0.00350904	0.128646	2.91263	Dapma7bEVm003259
CUST_145614_PI429715507	2.28244	1.43005	1.21625	1.94349	-0.0835738	-0.098002	-0.0599346	-0.0159197	-0.123663	0.0159199	0.493193	-0.0708733	1.56919	-0.0509398	-0.0832374	0.367574	2.95484	Dapma7bEVm000704
CUST_15555_PI429715507	1.00273	1.73184	0.071034	1.94076	0.290383	-0.957843	-0.899996	0.0603695	-1.0013	-0.808544	-0.794251	-0.726152	0.353846	-0.060369	0.324937	-0.38127	2.96892	Dapma7bEVm015125
CUST_52798_PI429715507	1.82081	0.30431	1.0208	1.99439	0.29037	-0.941647	-0.0682626	-0.375339	-0.816905	-0.84859	-0.886875	-0.920839	1.34896	-0.755767	0.354126	0.0682621	2.99202	Dapma7bEVm003563
CUST_74681_PI429715507	1.9722	2.00259	0.291105	1.75215	-0.499184	-0.391794	-0.427763	-0.466797	-0.434099	-0.494173	0.250949	-0.0459433	1.00594	0.0459433	0.076128	-0.44886	3.15356	Dapma7bEVm008335
CUST_17021_PI429715507	1.70769	0.858924	0.816767	1.38253	-0.0412798	-1.60388	0.0412798	-0.0968208	-1.36767	-1.9111	-0.112618	-1.12644	0.616456	-0.489659	0.110382	0.0754194	3.21237	Dapma7bEVm001758
CUST_145660_PI429715507	1.1649	1.66045	3.1835	1.18899	-0.0888276	-0.0648122	-0.0940361	0.0318091	-0.0821912	-0.113014	1.26973	-0.0424783	-0.059	0.578047	-0.00982428	0.00982428	3.22253	Dapma7bEVm000421
CUST_69992_PI429715507	2.28025	1.55578	-0.093195	2.14603	0.0797887	-0.533272	-0.0373621	0.190776	-0.942148	-0.595873	-0.593763	-0.612761	0.534272	-0.302214	0.0390649	0.0373621	3.24952	Dapma7bEVm026390
CUST_162299_PI429715507	1.68149	1.70538	2.22379	1.3878	-0.0603683	0.0403447	0.0153291	-0.074863	-0.0182321	-0.033196	0.526305	-0.0582862	0.257366	-0.0715449	-0.0153289	-0.0255108	3.27035	Dapma7bEVm030461
CUST_88989_PI429715507	1.09907	1.00514	0.729556	0.914166	-1.86595	-0.38779	-1.94687	-1.93959	0.105801	-0.105801	0.699384	0.636538	-1.59126	0.854353	-1.90237	-1.9565	3.29509	Dapma7bEVm000762
CUST_21859_PI429715507	1.74186	1.52531	0.59133	2.0544	-0.0197544	-1.80201	0.0424242	0.0794148	-0.45054	-0.933399	-0.0729313	-0.284869	0.601331	0.0197544	-0.106707	-0.0776906	3.31416	Dapma7bEVm006814
CUST_65548_PI429715507	1.35977	1.12404	0.9501	1.43045	-1.68864	0.896869	-1.75209	-1.3222	-0.0501385	0.653069	0.468808	0.0501375	-0.627513	-0.191532	-1.36603	-1.46468	3.36106	Dapma7bEVm000696
CUST_76579_PI429715507	1.81088	1.66306	1.10064	2.33881	-0.437615	-0.484306	-0.673938	-0.302284	0.0785036	-0.244297	1.00124	-0.0785041	0.446693	0.59566	-0.16317	-0.1345	3.39024	Dapma7bEVm023129
CUST_114132_PI429715507	0.643819	2.63806	2.24564	1.37204	-0.249902	-0.471118	-0.187442	-0.167315	-0.176558	-0.0695944	0.568112	0.238532	0.02075	-0.40281	-0.020751	0.0950594	3.46649	Dapma7bEVm001314
CUST_129140_PI429715507	1.4356	2.8749	1.35108	1.84275	-0.112966	-0.32099	-0.325907	-0.171098	0.0864768	-0.174289	1.32971	-0.0887425	0.362696	0.653977	-0.086477	-0.162571	3.46678	Dapma7bEVm009688
CUST_136324_PI429715507	2.39184	1.8904	0.138463	2.13464	-0.444035	-0.577457	-0.539066	-0.495744	-0.53772	0.130766	0.949788	-0.50018	-0.065105	0.0490479	0.179067	-0.0490479	3.47531	Dapma7bEVm009931
CUST_56895_PI429715507	1.50041	1.23375	0.743638	1.42283	0.120236	-1.12023	-0.12263	-0.191744	-1.57398	-1.82704	0.234196	-1.44828	-0.0320826	-1.09245	0.0417328	0.0320826	3.49875	Dapma7bEVm001682
CUST_108744_PI429715507	0.447126	1.09361	1.58101	0.733129	-2.52564	-0.858251	-2.1146	-1.83586	0.57494	-0.338851	0.909923	0.338851	-1.36041	0.805916	-1.61843	-2.28259	3.53685	Dapma7bEVm003000
CUST_98374_PI429715507	1.55017	0.919012	1.27764	0.994836	-0.95942	-2.81074	-2.01199	-1.41172	0.312002	-1.34915	0.908204	-0.312002	0.53876	0.369659	-0.935555	-0.440413	3.63162	Dapma7bEVm000772
CUST_81086_PI429715507	1.46997	1.88171	2.90681	0.953198	0.499354	-0.539308	0.150926	-0.171449	-0.530251	-0.253746	1.12986	-0.298754	0.17205	-0.150927	-0.474973	-0.26444	3.63988	Dapma7bEVm000310
CUST_129188_PI429715507	0.986462	2.30137	1.53226	2.26731	-0.474309	-0.468472	-0.431258	-0.443472	0.431258	-0.458987	0.9175	0.480965	-0.441581	0.617684	-0.439411	-0.467648	3.65531	Dapma7bEVm003305
CUST_78014_PI429715507	0.892987	2.52138	1.84112	1.92864	-0.194141	-0.872491	-1.23379	0.0141869	0.580983	-0.735202	0.846613	-0.115418	-0.129622	1.20038	-0.0141869	-0.295138	3.66807	Dapma7bEVm015330
CUST_145658_PI429715507	1.75174	1.58635	1.84097	2.07891	-0.124053	-0.445386	-0.425289	-0.488928	0.359181	-0.535864	1.48583	-0.256551	0.424489	0.124053	-0.432413	-0.492433	3.68528	Dapma7bEVm010829
CUST_118974_PI429715507	2.22999	1.06674	0.91358	1.97896	-0.883999	-0.208977	-1.76606	-1.29352	0.0241942	-0.618474	0.658919	-0.0241942	0.704274	0.582475	-0.885226	-0.584873	3.74579	Dapma7bEVm010851
CUST_114992_PI429715507	0.434196	1.4717	1.11491	0.557606	-1.75504	-1.24623	-2.71543	-2.72434	0.157299	-0.157299	0.551535	0.465229	-0.952422	0.285346	-1.9687	-2.11768	3.75656
CUST_75205_PI429715507	2.00647	1.49483	2.78066	1.70688	-0.0715902	-0.0628727	-0.0651343	-0.0678408	0.0860684	-0.0870423	1.06467	-0.104558	0.335049	0.0208554	-0.0208554	-0.0298133	3.76887	Dapma7bEVm009115
CUST_9703_PI429715507	2.50643	3.18855	1.24891	1.39808	0.00345349	-0.0352366	-0.0467808	0.0246029	-0.00248456	-0.0456579	2.04877	-0.0306582	-0.00549102	0.000160217	-0.000160217	-0.00123978	3.80101	Dapma7bEVm004490
CUST_133899_PI429715507	2.1631	1.95573	2.19139	2.2072	-0.0627501	-0.0175326	0.00888729	-0.0130014	-0.0588579	-0.00888729	0.533799	-0.0525699	0.708638	-0.0407772	-0.0432949	0.425006	4.04031	Dapma7bEVm000672
CUST_157496_PI429715507	1.53438	0.926352	1.22834	1.48594	-1.28169	-1.93854	-1.84162	-1.51338	0.0997162	-1.22369	0.52943	-0.0997171	0.247553	0.611866	-1.36502	-1.15493	4.10654	Dapma7bEVm005449
CUST_68971_PI429715507	1.61781	2.80218	1.84047	1.89357	-0.399242	-0.392694	-0.436148	-0.363331	0.553361	-0.455608	1.58133	0.123999	-0.123998	0.501648	-0.271196	-0.355388	4.11705	Dapma7bEVm015025
CUST_122539_PI429715507	1.37987	1.98278	2.22397	0.964839	-1.33219	0.0101814	-1.15606	-1.13125	0.398378	-0.325544	1.05404	-0.0101809	-0.784968	0.472379	-1.34688	-0.715101	4.12234	Dapma7bEVm001786
CUST_161044_PI429715507	1.94096	2.37732	1.02157	2.63515	-0.791922	-0.0770683	-0.777672	-0.786247	1.53632	-0.0228291	1.49383	0.0228295	0.355723	-0.352689	-0.653311	-0.619536	4.14048	Dapma7bEVm025358
CUST_111223_PI429715507	1.82499	0.898321	1.28478	1.33202	-1.85011	-0.966826	-2.72116	-1.87808	-0.16657	-0.456772	0.655231	0.16657	0.695839	0.714035	-1.72397	-1.35882	4.21611	Dapma7bEVm007182
CUST_82332_PI429715507	2.19381	1.22955	0.512549	1.76392	-0.000413895	-1.36974	-0.353856	0.0824389	-2.32178	-2.10645	-0.085947	-1.85126	0.793847	-0.878943	0.000413895	0.277953	4.21667	Dapma7bEVm005094
CUST_146010_PI429715507	3.24214	1.48254	0.771058	2.61222	0.00157976	-0.907373	-0.93899	-0.866676	-0.889719	-0.953644	-0.151869	-0.137897	2.48794	0.820125	-0.00157976	0.690186	4.28011	Dapma7bEVm005449
CUST_1858_PI429715507	1.54909	1.11776	1.2189	1.54175	-1.37221	-1.6992	-1.78248	-1.67945	0.139471	-1.34283	0.467851	-0.139471	0.228899	0.581148	-1.40835	-1.15228	4.34729	Dapma7bEVm005449
CUST_138794_PI429715507	3.10138	2.24667	0.875575	2.95898	-0.0217907	0.0111647	-0.0125473	-0.0203032	-0.0245821	-0.0602207	0.397851	-0.0744266	1.56809	-0.0590124	0.220162	-0.0111649	4.39607	Dapma7bEVm001105
CUST_74395_PI429715507	2.21435	2.02035	1.20327	3.40327	0.381763	-0.221411	-0.198189	-0.201974	-0.204215	-0.179218	1.18396	-0.207296	0.179218	0.530642	-0.20017	-0.21495	4.45769	Dapma7bEVm003623
CUST_7334_PI429715507	2.30861	1.24512	1.34757	2.2577	0.174305	-1.24957	-0.725603	-0.134673	-1.42666	-0.833468	-1.28125	-0.887716	1.10712	-0.384956	0.134674	0.401966	4.64357	Dapma7bEVm014006
CUST_34243_PI429715507	2.50839	1.20601	1.518	3.57722	-0.0277765	-0.0586369	-0.0281432	0.0424356	-0.0814006	0.077271	-0.0904381	-0.0166311	-0.0678985	0.0106158	-0.0106161	0.035619	4.66013	Dapma7bEVm003518
CUST_82992_PI429715507	1.03689	2.43013	1.97807	1.23494	-1.00973	-2.12957	-2.60023	-1.12833	0.181805	-0.598508	1.27015	0.429097	-0.181805	0.998278	-1.21945	-0.957691	4.753	Dapma7bEVm010304
CUST_82991_PI429715507	1.05224	2.25011	2.05658	1.33395	-1.19376	-1.7208	-2.24574	-1.18682	0.193594	-0.650496	1.26288	0.294765	-0.193594	0.847969	-1.26838	-1.22823	4.803	Dapma7bEVm010304
CUST_18751_PI429715507	1.76952	2.36134	2.31149	2.0878	0.0604124	-0.674319	0.845348	-0.599962	-0.44379	-0.384489	0.929428	-0.0988846	-0.690914	-0.77661	0.113522	-0.0604124	4.8599	Dapma7bEVm002601
CUST_94823_PI429715507	0.694588	2.40686	3.35918	1.86309	-0.171669	-0.884137	-0.519112	-1.23848	-0.0393252	-1.24448	0.991358	-0.493829	0.514579	0.883077	-0.388046	0.0393248	4.90241	Dapma7bEVm015876
CUST_98949_PI429715507	1.01994	2.39463	2.16848	2.40739	-0.63219	-0.581016	-0.955029	-0.721006	0.110103	-1.23598	1.34045	-0.110103	0.264483	0.318611	-0.618651	-0.82816	4.93022	Dapma7bEVm028226
CUST_17888_PI429715507	3.13127	2.72469	1.18608	2.65914	-0.0776515	-0.0515268	0.00943327	0.00800991	-0.0629497	-0.00801015	1.78084	0.0421624	-0.0528464	-0.030673	-0.0598137	-0.0298631	4.93495	Dapma7bEVm000421
CUST_89701_PI429715507	1.65948	2.5681	2.40948	2.40089	0.0780706	-0.427849	0.248934	0.139806	-0.189495	-0.593388	1.2537	-0.328133	-0.347841	-0.0780697	-0.115385	-0.195812	4.94434	Dapma7bEVm002601
CUST_140931_PI429715507	3.61063	1.77353	0.363324	3.61915	0.0138831	-0.0359054	0.017015	-0.0454893	0.0442741	-0.0321662	0.0300684	-0.0220268	-0.0171502	-0.0138829	-0.0245628	-0.0653667	5.11333	Dapma7bEVm004845
CUST_140694_PI429715507	2.82722	1.84769	1.01319	3.2639	0.544574	-0.93363	-0.953296	-0.0370374	-0.935433	-0.766956	-0.506947	-0.65552	2.71806	0.42252	-0.402733	0.0370374	5.13529	Dapma7bEVm015002
CUST_65771_PI429715507	3.30718	2.38978	1.39374	2.90578	0.10856	-0.131761	-0.133398	-0.0618582	-0.157798	-0.0842896	1.01866	-0.00893712	1.24387	0.00893736	-0.0934432	-0.0465274	5.1359	Dapma7bEVm018603
CUST_121029_PI429715507	1.01101	1.74834	1.717	2.16016	-1.16939	-2.68411	-1.35468	-2.27273	0.601451	-0.601451	1.46327	0.684894	-1.34964	1.21973	-1.24132	-1.89957	5.19128	Dapma7bEVm000611
CUST_24818_PI429715507	1.06936	1.74517	1.80584	1.8905	-1.87334	-1.83739	-1.50328	-1.86594	0.644653	-0.577918	1.50313	0.577919	-1.89173	1.05276	-1.55101	-1.6756	5.19646	Dapma7bEVm000611
CUST_87827_PI429715507	2.73357	2.11894	2.01092	2.4153	0.577651	-0.462111	-0.191443	0.0582972	-0.480911	-0.382867	-0.0582976	-0.439185	0.914741	-0.308631	-0.46694	0.150845	5.31629	Dapma7bEVm015400
CUST_85985_PI429715507	1.009	1.52879	1.88518	1.24965	-2.8225	-1.11691	-2.84608	-2.88761	0.437845	-0.603233	1.26401	0.606849	-0.437846	0.997046	-2.63536	-2.11723	5.39481	Dapma7bEVm003839
CUST_41922_PI429715507	1.9	1.46674	1.63282	1.1975	-1.94559	-1.896	-1.87039	-1.88265	-0.0882101	-1.90813	0.854326	0.0882096	0.319798	0.466444	-1.90039	-0.864737	5.40718	Dapma7bEVm011559
CUST_44886_PI429715507	1.77741	2.60372	2.48153	2.53784	0.0279064	-0.319528	0.312365	-0.0139484	-0.216612	-0.893183	1.27476	-0.451208	-0.434781	-0.115082	0.0139475	-0.285741	5.4335	Dapma7bEVm002601
CUST_83030_PI429715507	1.30048	1.75357	1.83162	1.27763	-1.89747	-1.73905	-2.09658	-2.01072	0.333654	-1.27086	1.15492	0.0693121	-0.0693121	0.284081	-1.73315	-1.91068	5.45652	Dapma7bEVm011603
CUST_90277_PI429715507	2.69849	2.11841	1.96012	2.56243	-0.582341	-0.408607	-0.656035	-0.965983	0.115033	-0.720482	0.493568	-0.115034	1.13829	0.91452	-0.396342	-0.573251	5.58383	Dapma7bEVm001372
CUST_2821_PI429715507	1.3499	1.45185	1.67548	1.07894	-2.38599	-1.12094	-4.56732	-3.1121	0.474715	-0.33697	1.0638	0.336971	-0.463148	0.982093	-2.53264	-1.86954	5.72245	Dapma7bEVm012616
CUST_16693_PI429715507	3.61455	2.65719	1.83507	2.8511	-0.0950191	0.0175896	-0.0175896	-0.133579	-0.0532129	-0.0584707	1.24834	-0.0965157	0.577002	0.675509	-0.0413408	-0.0644269	5.96402	Dapma7bEVm001756
CUST_154257_PI429715507	2.37953	2.45096	2.32301	2.23765	-0.527096	-1.79656	-1.11828	-0.0266995	-0.164703	-0.875015	1.29949	-0.105048	0.568949	0.245218	-0.308831	0.0266991	5.97779	Dapma7bEVm008526
CUST_45817_PI429715507	2.58048	1.46302	3.81813	2.55531	-0.0374498	-0.146188	-0.105248	-0.105545	0.0374498	-0.107904	0.232042	-0.150399	0.231249	0.262556	-0.142537	-0.145726	6.14342	Dapma7bEVm015400
CUST_118418_PI429715507	2.7697	3.01413	0.710381	3.53858	-0.591159	-0.41226	-0.531054	-0.392724	0.401946	-0.434318	0.73575	0.118531	0.827742	-0.118532	-0.472174	-0.598656	6.19215	Dapma7bEVm029047
CUST_45458_PI429715507	1.17925	3.50748	3.14914	1.77972	-0.938191	-0.900713	-0.867429	-0.881996	0.0482903	-0.879102	2.07097	-0.0482903	0.16594	1.19792	-0.927701	-0.795845	6.20563	Dapma7bEVm014844
CUST_115111_PI429715507	2.50474	1.69598	1.62015	2.75794	-1.24532	0.403232	-1.22307	-1.22059	-0.157103	0.084712	0.705752	-0.0847115	0.188756	-1.24108	-1.2085	-1.24865	6.34336	Dapma7bEVm010788
CUST_38893_PI429715507	1.73747	2.16269	2.16143	2.09946	-1.60403	-1.0012	-2.40411	-1.43782	0.182236	-0.838766	1.03684	-0.182235	0.348798	0.340402	-1.09374	-1.22669	6.48433	Dapma7bEVm006674
CUST_138876_PI429715507	2.54269	1.70157	1.5538	2.77608	-0.392481	-2.02387	-0.857817	-0.232573	-1.2544	-2.41169	0.279849	-1.08477	1.39462	-0.770133	0.27797	0.232573	6.5603	Dapma7bEVm001105
CUST_38390_PI429715507	3.20946	2.80212	2.12142	3.41625	-0.291704	0.0700564	-0.187842	-0.32808	-0.0700562	-0.233596	1.44785	-0.316597	2.04633	-0.322536	-0.20547	0.346484	6.60888	Dapma7bEVm004379
CUST_159005_PI429715507	2.8783	2.4907	2.2369	2.96828	-0.441566	-0.156703	-0.802794	-0.89917	0.156703	-0.868911	0.759291	-0.184338	1.29917	0.781848	-0.533024	-0.387294	6.7269	Dapma7bEVm001372
CUST_38023_PI429715507	3.34416	1.7939	1.41023	2.32525	0.198341	-1.45763	-1.48148	-0.229258	-1.44303	-1.49793	-0.198341	-1.06021	0.764926	-0.933954	0.352861	0.320047	6.83933	Dapma7bEVm001105
CUST_24704_PI429715507	3.58407	2.48149	2.13461	3.15841	0.321808	-0.394561	-0.321807	-0.434957	-0.435562	-0.43718	1.0367	-0.458709	2.2995	-0.461139	-0.426992	0.479289	6.84847	Dapma7bEVm006061
CUST_7052_PI429715507	2.90532	2.69314	2.47915	2.75965	-0.352399	-0.305068	-0.472632	-0.662569	0.042798	-0.0427976	1.67395	0.227355	-0.499961	0.418115	-0.748525	-0.715268	7.10614	Dapma7bEVm000421
CUST_161118_PI429715507	3.76412	2.05141	1.13336	3.65223	0.0215316	-1.03224	-1.19507	-0.0887504	-0.900676	-0.593106	0.647828	-0.817463	1.24067	-0.473047	-0.0215316	0.031929	7.54371	Dapma7bEVm003587
CUST_97354_PI429715507	2.51686	2.2103	2.048	2.51146	-1.19993	0.214815	-2.44677	-1.69893	-0.0166254	0.0166244	0.64511	-0.0633945	0.782779	-0.243717	-1.40057	-1.74523	7.55786	Dapma7bEVm010788
CUST_128716_PI429715507	1.93513	2.61323	2.93832	1.21468	0.158952	-1.6189	0.278502	-0.0217547	-1.49277	-1.67897	-1.1271	-1.83999	-0.0961189	-1.64065	0.0440493	0.0217552	7.60224	Dapma7bEVm010940
CUST_138878_PI429715507	2.67139	1.66345	1.68279	2.68483	-0.0165572	-2.51827	-0.99784	-0.491782	-1.28443	-2.38099	0.0165572	-1.31778	1.21746	-1.44594	0.072195	0.0334802	7.64814	Dapma7bEVm001105
CUST_59975_PI429715507	1.70763	3.36611	3.303	3.86074	-0.474675	-1.24852	-0.54844	-0.213122	-0.807369	-1.48019	1.34352	-0.981835	2.35026	3.10486	0.03339	-0.033391	7.84804	Dapma7bEVm026673
CUST_80943_PI429715507	3.47142	1.75038	1.66914	3.55475	-0.357423	-2.65385	-0.856821	-0.096983	-0.695293	-2.33942	0.313355	-0.659868	2.17113	-0.122563	0.114542	0.096982	8.198	Dapma7bEVm002498
CUST_143254_PI429715507	3.63257	2.5755	2.91598	3.50076	-0.0453868	0.0181224	-0.024138	-0.00839305	-0.0025351	-0.0703137	0.141178	-0.0692792	1.16508	-0.0512049	0.00253487	-0.00625896	8.39048	Dapma7bEVm005479
CUST_5851_PI429715507	2.95775	2.26984	2.06928	2.65483	-1.19679	0.477158	-2.22095	-1.82315	-0.0902147	0.00835705	0.750865	-0.008358	0.971791	-0.695375	-1.49824	-1.72605	8.42983	Dapma7bEVm010788
CUST_80007_PI429715507	3.64939	1.81993	1.29359	3.23375	-0.026443	-1.227	-0.104208	0.0531673	-2.04867	-1.89319	0.0264435	-1.97773	1.66795	-1.87579	-0.433131	0.279809	8.74867	Dapma7bEVm002943
CUST_65770_PI429715507	3.943	2.99041	2.81505	3.55774	0.0190699	-0.181884	-0.176159	-0.0332513	-0.124028	-0.0772219	1.2161	0.0185614	1.8916	-0.0185611	-0.200907	-0.0400767	8.78747	Dapma7bEVm018603
CUST_93073_PI429715507	2.6714	3.13524	2.439	2.93483	-0.979208	-1.69057	-1.71628	-0.75161	0.275613	-1.73581	1.96019	-0.710349	1.04575	0.564036	-0.34229	-0.275613	8.9267	Dapma7bEVm008526
CUST_17891_PI429715507	4.04178	3.19187	2.19488	3.74681	-0.271548	-0.266097	-0.263315	-0.258611	0.329799	-0.286917	2.38075	0.258028	-0.258028	0.730693	-0.266641	-0.268251	8.96215	Dapma7bEVm000421
CUST_53520_PI429715507	4.75415	2.73966	2.15559	4.37861	0.00581312	-0.0910053	-0.0866466	-0.00581288	-0.0554304	-0.0601599	1.33816	-0.0143533	2.47729	-0.00909782	0.480813	-0.0239451	9.04655	Dapma7bEVm004830
CUST_17982_PI429715507	1.82452	1.63623	1.92924	1.4626	-2.15755	-3.98525	-4.439	-2.88243	0.126662	-2.10617	0.951883	0.025836	-0.025836	0.353677	-2.21844	-1.42874	9.15943	Dapma7bEVm011559
CUST_134673_PI429715507	1.60921	3.34692	3.26546	3.89916	-0.306672	-2.85899	-1.62285	-0.288551	-1.44372	-1.3833	1.24734	-1.06981	2.30876	3.07637	-0.207767	0.207767	9.35222	Dapma7bEVm003219
CUST_87769_PI429715507	3.13186	1.99835	3.66423	3.28538	-0.174806	-0.936485	-0.905394	-0.85017	-0.308163	-0.936424	1.18974	-0.970826	0.598473	0.0509691	0.813158	-0.0509696	9.36121	Dapma7bEVm015400
CUST_80388_PI429715507	1.15232	2.52953	2.88331	1.52365	-3.47509	-1.84001	-3.45018	-3.4413	1.2525	-0.75226	2.20334	0.75226	-2.13618	1.91439	-2.80386	-3.47079	9.80013	Dapma7bEVm014995
CUST_113263_PI429715507	1.83717	3.63513	2.89408	2.70952	-1.1682	-2.57687	-0.924068	-1.01282	1.13622	-1.56867	1.78369	0.924067	-1.59108	1.73621	-1.86104	-1.55627	10.0251	Dapma7bEVm011744
CUST_145661_PI429715507	3.41865	3.09181	2.02903	3.81888	-0.284253	-1.0154	-0.869011	-0.577652	0.364965	-0.509521	1.97175	0.0179801	-0.863777	0.272877	-0.0179801	-1.61322	10.1955	Dapma7bEVm000421
CUST_42003_PI429715507	1.94171	1.74822	1.90351	1.39764	-2.4812	-4.51621	-4.85004	-3.18872	-0.0205307	-2.39883	1.05713	0.0205307	0.175657	0.75137	-2.67175	-1.72617	10.5695	Dapma7bEVm011559
CUST_13261_PI429715507	4.49175	1.96035	1.94682	4.13999	-0.612322	-1.42401	-1.29095	-0.533176	-0.579264	-1.63491	0.72697	-1.03122	2.7555	0.0647817	-0.0647817	0.272856	10.6585	Dapma7bEVm011035
CUST_108756_PI429715507	2.68097	3.59153	3.14182	2.89206	-0.771511	-1.63943	-1.60736	-1.15659	-0.00519371	-1.6871	2.17162	0.00519276	1.14779	0.903307	-0.825761	-0.639947	10.6936	Dapma7bEVm007494
CUST_74662_PI429715507	3.08826	3.13922	2.42999	2.54818	-0.803256	-3.61058	-1.86105	-1.09542	-0.00285053	-2.65111	1.98241	0.00285053	0.900005	0.907096	-1.03864	-0.711611	11.0547	Dapma7bEVm003644
CUST_35982_PI429715507	3.53599	3.11549	2.81665	3.22719	-0.0561233	-2.88422	-0.450323	-0.637602	-0.0432663	-2.94452	1.74782	-0.119029	1.01839	0.961027	0.0432663	-0.349564	11.1838	Dapma7bEVm011163
CUST_33578_PI429715507	4.11612	2.72067	2.32341	3.92915	-0.313684	-1.79205	-0.703397	0.053463	-0.900656	-1.84096	1.64639	-0.635778	2.26024	-0.569681	-0.053463	0.186634	11.2687	Dapma7bEVm000126
CUST_105652_PI429715507	3.98615	0.116869	-0.116868	3.32839	1.02046	-4.13672	-0.458323	0.590064	-5.85717	-4.91992	-3.47725	-6.09898	3.38308	-2.56458	1.23513	1.28322	11.2776	Dapma7bEVm002950
CUST_11600_PI429715507	2.7426	0.0687523	-0.0687513	2.40887	0.792938	-3.34775	0.800847	0.455563	-5.69606	-5.28947	-5.46303	-5.75962	-0.28254	-4.01524	0.638899	0.553212	11.3573	Dapma7bEVm022885
CUST_106185_PI429715507	4.24027	3.33903	2.53781	4.28184	0.00573921	-0.0646236	-0.0446615	-0.0458984	-0.00573921	-0.0166588	0.731887	0.00680542	-0.0452366	0.0163002	-0.029897	-0.0210843	11.7873	Dapma7bEVm012749
CUST_143252_PI429715507	3.94413	2.91238	2.76341	3.57574	0.0737724	-1.1264	-1.0332	-0.0737724	-0.22623	-0.976297	0.668671	-0.480215	1.0887	-0.600477	-0.767709	0.203503	11.8739	Dapma7bEVm005479
CUST_33960_PI429715507	4.79375	2.75704	3.20687	4.79596	0.335053	-0.437651	-0.426289	0.986605	-0.444955	-0.459719	-0.441933	-0.335053	4.51028	-0.446287	-0.42717	0.949656	12.1948	Dapma7bEVm001013
CUST_9800_PI429715507	2.05072	3.82612	3.50629	2.69762	-1.6217	-2.14186	-1.39427	-0.691362	1.02036	-1.91201	2.06707	0.691363	-1.87896	2.17987	-1.85197	-1.76725	12.3684	Dapma7bEVm002420
CUST_132564_PI429715507	2.6537	2.64198	2.34098	2.42173	-1.82463	-4.2427	-2.58283	-2.01526	0.454056	-3.08949	1.72328	0.361214	-0.361214	1.24752	-1.662	-1.54942	12.4931	Dapma7bEVm010829
CUST_58917_PI429715507	3.39948	3.51317	2.59776	3.74482	-1.06434	-1.06067	-1.09863	-0.936769	-0.0729456	-1.12889	1.81017	0.0729456	0.13006	0.490831	-1.01557	-1.05117	13.2161	Dapma7bEVm015522
CUST_1302_PI429715507	2.44099	3.38602	3.00185	2.54609	-1.51492	-3.81506	-2.42386	-1.6625	0.404209	-3.03472	2.59361	0.174186	-0.174185	1.13339	-1.48935	-1.39237	13.7104	Dapma7bEVm009956
CUST_8274_PI429715507	3.25582	1.78554	1.28672	3.37125	0.0529346	-3.76307	-1.29715	-0.0529337	-3.47226	-4.21817	-0.835717	-4.47742	2.38827	-1.80682	0.432617	0.622594	13.8687	Dapma7bEVm005295
CUST_58942_PI429715507	3.11142	3.22932	2.27925	3.34501	-1.6907	-1.61985	-1.61714	-1.66458	0.0548201	-1.66444	1.48902	-0.0548201	0.136324	0.110448	-1.65369	-1.66127	14.0345	Dapma7bEVm018776
CUST_125632_PI429715507	3.7412	2.24657	1.49137	3.17985	0.153872	-2.50268	-0.591571	-0.137375	-3.50332	-2.61843	-1.74034	-3.35373	1.64065	-2.17836	0.137375	0.619507	14.2968	Dapma7bEVm000198
CUST_66091_PI429715507	3.67443	4.95371	4.07508	3.54111	-0.136986	-0.553138	-0.542778	-0.328391	0.0444679	-0.495711	3.5417	-0.0444679	1.26775	0.668549	-0.539844	-0.448137	14.5036	Dapma7bEVm005177
CUST_21029_PI429715507	4.54996	2.10311	2.95459	4.62334	0.291873	-1.29684	-1.52429	0.251341	-1.86279	-0.949213	-0.855128	-1.55524	4.12221	-0.643952	-0.251341	0.529303	14.6188	Dapma7bEVm001013
CUST_89899_PI429715507	2.91432	3.7388	3.64634	4.54723	-0.680862	-2.40078	-0.0672984	-0.931231	-1.96102	-2.44903	1.93986	-2.03546	2.98222	3.6511	-0.155824	0.0672979	14.7409	Dapma7bEVm026673
CUST_127315_PI429715507	3.52333	2.84135	2.44687	4.51581	-0.16893	-2.02123	-2.02417	-0.131107	-1.98801	-2.01879	0.788346	-1.99736	3.14087	-0.635036	0.131107	0.270232	14.7879	Dapma7bEVm003783
CUST_18_PI429715507	3.67049	3.42513	2.39721	4.02614	-0.936647	-1.38637	-1.66702	-1.70644	0.547455	-1.69945	1.8897	-0.184443	1.51431	0.184442	-1.46204	-1.7327	15.274	Dapma7bEVm001934
CUST_11338_PI429715507	5.19694	4.21901	3.21732	4.72976	-0.194942	-0.0187233	0.018723	-0.190018	-0.0821047	-0.114602	-0.100657	-0.239813	3.38456	-0.170499	0.928171	1.53627	15.3951	Dapma7bEVm000198
CUST_51487_PI429715507	3.68986	2.29165	2.60626	3.04173	-2.30304	-2.31369	-2.25487	-2.2199	-0.0794358	-2.21543	1.23023	0.481487	1.45194	0.0794358	-2.32447	-2.24443	15.6352	Dapma7bEVm002944
CUST_134559_PI429715507	5.46072	3.4213	3.19605	5.14763	-0.00178671	-0.0235093	-0.0462732	-0.0232425	0.00178671	-0.0442424	2.00845	-0.0123551	1.61	0.344371	-0.0403931	-0.0399916	15.9486	Dapma7bEVm009022
CUST_111187_PI429715507	3.16235	4.61484	4.41495	2.88501	-1.27282	-1.71318	-1.70368	-1.5511	0.698824	-1.69285	4.35579	1.22575	-0.698824	1.49847	-1.27196	-0.934327	16.2716	Dapma7bEVm008546
CUST_59976_PI429715507	2.2812	3.70518	3.7892	4.29306	-0.920932	-3.74067	-1.57088	-0.678631	-1.71437	-3.70369	1.6494	-1.77393	2.75117	3.48685	-0.0257311	0.0257311	16.3944	Dapma7bEVm026673
CUST_134674_PI429715507	2.52565	3.88689	3.93525	4.47323	-0.630884	-3.68797	-1.59104	-0.427073	-1.50419	-3.60189	1.68758	-1.19229	2.90401	3.61053	-0.0124259	0.0124254	16.8502	Dapma7bEVm003219
CUST_113264_PI429715507	2.01253	4.14701	3.46303	3.37172	-1.32034	-3.83566	-1.28204	-1.38977	1.59358	-1.62899	2.19009	1.28204	-2.37676	2.0576	-2.84125	-2.47131	16.957	Dapma7bEVm011744
CUST_56817_PI429715507	3.803	3.33371	2.73345	3.62871	-1.84915	-1.61369	-2.99496	-1.9578	0.70367	-0.650444	2.29559	0.650444	-0.806736	1.36255	-2.55054	-2.03383	17.8988	Dapma7bEVm000421
CUST_88945_PI429715507	4.33311	4.19007	4.03393	5.0658	-0.197151	0.416415	-0.540983	-0.392114	-0.0704646	-0.117791	3.15647	-0.141202	0.302105	0.0704641	-0.0983767	-0.112501	18.5861	Dapma7bEVm028414
CUST_59848_PI429715507	2.74235	3.00009	3.29997	2.53013	-2.88884	-2.99202	-2.98042	-2.93852	0.620343	-2.94959	2.6029	0.652744	-0.620343	1.51493	-2.99033	-2.93776	18.6191	Dapma7bEVm002510
CUST_89819_PI429715507	5.59174	3.58974	3.69529	5.27012	-0.158628	-0.0940938	-0.084465	-0.11941	0.084465	-0.128319	1.79671	-0.15312	1.32295	1.03758	-0.122577	-0.129272	19.236	Dapma7bEVm029599
CUST_90489_PI429715507	4.4509	1.53574	1.42149	3.95874	0.31077	-3.41896	-1.42391	-0.310771	-4.76465	-4.79556	-0.575685	-4.87989	3.0412	-1.80424	0.449563	0.618002	19.7607	Dapma7bEVm008689
CUST_17892_PI429715507	3.95937	3.53875	3.43619	4.05019	-1.84215	-1.35414	-2.62023	-2.11174	0.92025	-0.497912	2.92504	0.497912	-0.629022	1.79772	-1.9485	-2.08076	20.0392	Dapma7bEVm000421
CUST_78878_PI429715507	3.80141	3.4871	3.23896	4.1925	-2.03173	-1.78216	-3.03608	-1.9313	0.890613	-0.450514	2.76916	0.450514	-0.653154	1.54023	-2.33131	-2.30378	21.3937	Dapma7bEVm000421
CUST_51_PI429715507	4.3024	3.29256	3.16577	4.65977	-0.250366	-3.14386	-1.1529	0.312099	-1.71009	-3.17714	1.83968	-2.3365	2.0174	-0.350378	-0.295815	0.250366	22.9685	Dapma7bEVm015376
CUST_18986_PI429715507	5.55983	3.80583	4.34291	5.85045	-0.530178	-0.528536	-0.450885	-0.440178	-0.546915	-0.451492	2.21113	-0.520738	5.14743	0.0758343	-0.0758348	0.201336	23.4066	Dapma7bEVm015002
CUST_119919_PI429715507	2.65468	3.88593	3.92621	3.66516	-2.56675	-2.48745	-2.51776	-2.52541	0.9521	-0.9521	2.94979	1.0048	-2.48923	0.974929	-2.50362	-2.5246	24.0857	Dapma7bEVm002059
CUST_80002_PI429715507	3.71196	5.44456	5.67678	3.31066	-0.846314	-1.54449	-1.53906	-1.52538	0.755263	-1.55911	4.50916	1.53355	-0.755263	2.15555	-1.53572	-1.55099	25.8942	Dapma7bEVm028922
CUST_46868_PI429715507	5.36405	4.69827	4.3916	5.17195	0.139779	-0.419332	-0.433767	-0.420589	-0.351057	-0.492315	3.29794	-0.0759239	0.0759239	0.462727	-0.429645	-0.205697	28.0669	Dapma7bEVm028414
CUST_102541_PI429715507	5.79855	4.56872	4.43235	5.15259	0.0410252	-0.385978	-0.322927	-0.246876	-0.0410261	-0.494234	3.50858	0.1287	-0.0713759	0.380579	-0.348398	-0.28509	28.4983	Dapma7bEVm009931
CUST_119882_PI429715507	2.95505	4.35875	4.20743	3.92547	-2.02045	-1.94463	-2.70191	-2.84811	1.07064	-1.07064	3.21994	1.18776	-2.65351	1.2849	-2.73697	-2.78506	29.0711	Dapma7bEVm002059
CUST_110668_PI429715507	5.92334	4.23869	3.87983	5.45784	-0.0104647	-1.03809	-0.992904	-0.393259	-0.864605	-2.09694	2.21602	-0.778799	2.69614	1.07361	-0.00725508	0.00725508	29.6652	Dapma7bEVm002652
CUST_123147_PI429715507	4.60728	5.59004	5.56319	4.48828	-0.123713	0.0209992	0.126346	-0.117159	-0.0209992	-0.0419831	0.090235	-0.164277	0.787547	-0.161371	-0.0552557	-0.0527291	32.8592	Dapma7bEVm005358
CUST_33140_PI429715507	5.88928	4.86362	4.61696	5.37888	-0.0341215	-0.198805	-0.509452	-0.333314	-0.229113	-0.58933	3.67239	0.0341215	0.0923815	0.36067	-0.379012	-0.192486	33.0373	Dapma7bEVm007767
CUST_89006_PI429715507	5.68133	5.02888	4.6868	5.52529	0.0238104	-0.247272	-0.412209	-0.406024	-0.214279	-0.455817	3.67904	-0.0238113	0.159175	0.635703	-0.478114	-0.144509	33.2266	Dapma7bEVm028414
CUST_136693_PI429715507	2.71442	4.06504	3.96855	3.724	-2.6638	-1.87962	-4.11797	-2.26345	1.04549	-1.04549	3.05505	1.0589	-3.74238	1.39018	-4.05641	-4.10477	33.398	Dapma7bEVm002059
CUST_33742_PI429715507	5.18299	3.26284	3.01883	4.76226	-2.09131	0.0419483	-3.02606	-2.02117	-0.384386	-0.0412321	0.0824633	-0.417954	0.0412331	0.144295	-2.5214	-2.51451	34.6729	Dapma7bEVm011652
CUST_67477_PI429715507	4.76467	2.88709	3.03645	4.49025	0.204594	-3.67818	-1.5123	-0.219001	-3.42907	-5.12647	-0.204594	-4.17163	3.19142	-1.74644	0.252473	0.282963	35.2847	Dapma7bEVm009626
CUST_67490_PI429715507	6.29331	4.4503	4.06606	6.41496	-0.933718	-0.829311	-0.916922	-0.925086	0.0371413	-0.948299	2.6379	-0.466763	2.98998	1.11873	-0.424982	-0.0371413	36.6997	Dapma7bEVm018552
CUST_1254_PI429715507	6.47706	5.02678	4.79945	5.88029	-0.0940127	-0.0352898	-0.427197	-0.147963	-0.467313	-0.43061	3.0219	-0.143995	0.656683	0.792856	-0.303109	0.0352902	40.5358	Dapma7bEVm003373
CUST_53481_PI429715507	5.70068	2.40313	2.3295	5.26299	0.49355	-3.05984	-1.95358	-0.474854	-5.61012	-4.75921	-1.77927	-5.57256	4.86846	-1.36102	0.474855	1.19492	41.8057	Dapma7bEVm002405
CUST_105633_PI429715507	6.86801	2.65911	2.12462	6.85384	-0.0251098	-1.24067	-0.996145	-0.223334	-2.72582	-2.43317	-2.363	-2.47218	1.19932	0.0251098	0.134868	0.148463	46.5497	Dapma7bEVm003984
CUST_38206_PI429715507	5.08289	5.91271	6.02965	6.06082	-0.0550034	-0.0208273	0.0310347	0.0215628	-0.0414429	0.00176454	2.82821	-0.0474875	-0.031553	-0.0174785	-0.0384653	-0.0017643	46.9311	Dapma7bEVm000518
CUST_6657_PI429715507	5.70589	5.21633	4.84114	6.44047	-0.545156	-1.86124	-2.00783	-0.775331	0.0451646	-2.89779	3.49524	-0.0451646	3.15165	1.36498	-0.660261	-0.424837	50.1324	Dapma7bEVm015376
CUST_113921_PI429715507	6.19469	6.7377	6.63592	6.09151	0.360766	-0.408716	-0.451935	-0.346267	-0.478091	-0.351303	2.46065	-0.544373	1.32645	0.344053	-0.344054	-0.498332	80.2198	Dapma7bEVm003788
CUST_27401_PI429715507	7.68538	6.07676	5.47128	8.04832	-0.525115	-0.109075	-0.438301	-0.550977	-0.248954	-0.494729	3.18599	0.109076	2.28269	1.40324	-0.464673	-0.48784	91.4761	Dapma7bEVm001223

## Sheet: T+Unic Down
ProbeName	W1	W2	W3	W4	T+1	T+2	T+3	T+4	TA-1	TA-2	TA-3	TA-4	TB-1	TB-2	TB-3	TB-4	Fold	GeneName
CUST_80879_PI429715507	0.557569	1.1977	1.08673	0.772119	-1.34312	-0.621294	-2.08623	-0.891966	0.401405	-0.374946	1.13561	0.117774	-0.117774	0.973961	-0.761681	-0.710838	0.227008	Dapma7bEVm009294
CUST_33489_PI429715507	0.168786	0.270006	0.207775	0.143978	-1.73032	-1.11748	-1.76094	-1.66749	0.542925	0.00418091	0.3463	-0.00418091	0.479624	-0.878498	-0.676062	-0.129942	0.293882	Dapma7bEVm014956
CUST_97562_PI429715507	2.97568	-0.25914	-0.536534	2.82095	1.18962	-4.20385	0.259141	0.942769	-5.18994	-5.83476	-2.97292	-5.09596	2.49488	-2.25274	1.26164	1.19451	0.307079	Dapma7bEVm009953
CUST_23637_PI429715507	0.170694	0.0318189	0.373355	0.0612483	-1.77895	-0.962427	-1.81128	-1.5825	0.511482	0.0385604	0.235439	-0.0318189	0.520985	-1.01531	-0.76187	-0.127491	0.309268	Dapma7bEVm014956
CUST_23641_PI429715507	0.35412	0.286225	-0.0645518	0.0645513	-2.53672	-0.562164	-1.4584	-1.45166	0.573447	0.153336	0.243222	0.243597	0.607596	-0.756673	-0.637923	-0.229762	0.31593	Dapma7bEVm014956
CUST_83287_PI429715507	0.287411	0.173749	-0.686389	-0.263477	-1.38145	-1.44092	-1.54558	-1.70283	0.381015	0.0806222	0.00187635	0.225446	0.16772	0.111277	-0.187988	-0.00187635	0.380108	Dapma7bEVm015932
CUST_78329_PI429715507	1.56899	0.248739	-0.24874	2.17482	0.756862	-2.54676	-0.418561	0.382681	-2.57434	-2.57575	-1.61134	-2.98344	2.19498	-0.601987	0.815459	0.712969	0.380932	Dapma7bEVm011255
CUST_101191_PI429715507	-0.00149918	0.0570011	0.194861	0.192671	-1.63191	-0.78274	-1.15075	-1.1699	0.492636	0.0717707	0.112108	0.00149822	0.421778	-0.832484	-0.756628	-0.0422134	0.407654	Dapma7bEVm014956
CUST_142662_PI429715507	1.69585	1.18376	-0.0118449	1.41233	-0.034631	-0.00649858	-0.0330501	0.00448751	-0.00448775	-0.0640011	-0.00480843	-0.063479	0.371245	1.74738	1.2717	1.91943	0.470593	Dapma7bEVm024144
CUST_150813_PI429715507	0.71113	0.485498	0.203179	0.884456	0.0131598	-0.745686	-1.0135	-0.271461	-0.179146	-0.426219	0.197178	-0.337687	0.510563	-0.0863514	-0.0131588	0.197894	0.474528	Dapma7bEVm030545
CUST_63951_PI429715507	0.0604963	0.505355	0.251328	0.375173	-0.398853	-0.803375	-1.07622	-0.641237	0.514221	-0.527754	0.265641	0.0822563	-0.0604973	0.0702724	-0.470987	-0.428022	0.490386	Dapma7bEVm025330
CUST_83289_PI429715507	0.149183	0.0732985	-0.271655	-0.393406	-1.07677	-0.923093	-1.07848	-1.41112	0.372757	0.0712132	0.420276	0.435736	0.0916152	0.160788	-0.287297	-0.0712128	0.495955	Dapma7bEVm015932
CUST_161365_PI429715507	0.216064	0.245838	1.01851	-0.0426402	-0.331486	-0.415725	-0.461844	-0.606993	0.216863	0.725564	0.482682	0.209526	0.0152993	-0.0939579	-0.0152993	-0.0835471	0.569017	Dapma7bEVm013070
CUST_135288_PI429715507	0.531568	0.129936	0.538472	0.284259	-0.552614	-0.129936	-0.518758	-0.484774	0.425292	-0.286483	0.340122	0.447133	0.180056	-0.265567	-0.253712	-0.373947	0.577311	Dapma7bEVm000656
CUST_135966_PI429715507	0.168922	0.393317	0.458589	0.765026	-0.392223	-0.219451	-0.388731	-0.381556	0.217705	-0.235837	0.270365	0.0618153	0.135376	-0.0676842	-0.0618153	-0.229746	0.577561	Dapma7bEVm000206
CUST_135287_PI429715507	0.54343	0.168081	0.590387	0.419047	-0.490464	-0.109603	-0.517821	-0.279682	0.397362	-0.144398	0.3072	0.398135	0.109603	-0.140554	-0.227994	-0.18267	0.582516	Dapma7bEVm000656
CUST_138819_PI429715507	0.334893	0.239804	0.682315	0.215741	-0.520293	-0.140932	-0.553159	-0.120709	0.132758	-0.0107803	0.0909567	0.0532084	0.0107803	-0.122518	-0.216033	-0.174351	0.614736	Dapma7bEVm003331
CUST_97192_PI429715507	0.530425	0.145593	-0.826995	-0.00641155	-0.749469	-0.432785	-0.91752	-0.80782	0.272701	-0.228827	0.00641108	-0.313184	0.360733	0.663864	0.430898	0.230064	0.620907	Dapma7bEVm026255
CUST_118179_PI429715507	0.653598	0.420461	0.0667729	-0.0256925	-0.31155	-0.243495	-0.512921	-0.382239	0.0881987	0.0537877	0.025692	0.257158	-0.489837	-0.0675673	-0.218227	0.0283351	0.641119	Dapma7bEVm003911
CUST_56399_PI429715507	0.680594	0.178197	-0.0514154	0.522853	-0.10821	-0.458355	-0.449555	-0.16557	-0.267469	-0.266938	0.0514154	-0.0968561	0.196896	0.761754	0.313088	0.281244	0.647082	Dapma7bEVm002182
CUST_85894_PI429715507	0.325661	0.13435	-0.0342007	0.195425	-0.483402	-0.332108	-0.456991	-0.593726	0.13435	-0.104231	0.0850163	0.0342007	0.0850163	0.116451	-0.456991	-0.483402	0.64983	Dapma7bEVm028541
CUST_112858_PI429715507	0.806276	0.41501	0.344794	0.277642	-0.113794	-0.096817	-0.128603	-0.304063	-0.184309	-0.152028	0.142016	0.0943365	0.0600662	0.0919037	-0.285366	-0.0600672	0.649882	Dapma7bEVm029252
CUST_38871_PI429715507	0.388115	0.300219	0.384332	0.426105	-0.238689	-0.509923	-0.134066	0.0146141	-0.202478	-0.405382	0.158392	-0.037818	0.394577	0.177772	-0.0146151	-0.0350962	0.663557	Dapma7bEVm007310
				CUST_122718_PI429715507	#N/A
				CUST_12304_PI429715507	#N/A
				CUST_150135_PI429715507	#N/A
				CUST_4536_PI429715507	#N/A
				CUST_19559_PI429715507	#N/A
				CUST_43524_PI429715507	#N/A
				CUST_139170_PI429715507	#N/A
				CUST_1666_PI429715507	#N/A
				CUST_98292_PI429715507	#N/A
				CUST_126995_PI429715507	#N/A
				CUST_17766_PI429715507	#N/A
				CUST_48781_PI429715507	#N/A
				CUST_159617_PI429715507	#N/A
				CUST_77641_PI429715507	#N/A
				CUST_42724_PI429715507	#N/A

## Sheet: T+Unic Up
ProbeName	W1	W2	W3	W4	T+1	T+2	T+3	T+4	TA-1	TA-2	TA-3	TA-4	TB-1	TB-2	TB-3	TB-4	Fold	GeneName
CUST_41039_PI429715507	-0.332084	-0.334095	-0.40118	-0.317047	0.347982	0.250488	0.329883	0.247796	-0.0412703	-0.00711536	-0.0855865	-0.184962	0.0360441	0.00711536	0.370815	0.361213	1.55848	Dapma7bEVm001846
CUST_41043_PI429715507	-0.364955	-0.376107	-0.449358	-0.341208	0.414168	0.190334	0.202497	0.228045	-0.115855	0.0231085	-0.191422	-0.18937	-0.0231075	0.0588064	0.271293	0.363502	1.56013	Dapma7bEVm001846
CUST_64219_PI429715507	-0.0168467	0.00195456	0.0115852	-0.00195479	0.58102	0.546293	0.599459	0.840459	-0.0230427	-0.0810933	0.0288	-0.00224113	-0.0420759	-0.0296772	0.246131	-0.0314074	1.56171	Dapma7bEVm028501
CUST_141839_PI429715507	-0.485317	-0.727212	-0.249388	-0.511404	0.0763249	0.206409	0.341239	0.00132084	-0.00132036	-0.130129	-0.331044	-0.153802	0.203038	0.0328865	0.239226	0.192422	1.56879	Dapma7bEVm026639
CUST_137151_PI429715507	-0.30629	-0.425806	-0.907354	-0.144418	0.271224	0.444808	0.280517	0.144417	0.238544	0.32989	0.179873	0.48056	-0.482647	-1.12506	-0.511247	-0.415571	1.66003	Dapma7bEVm012154
CUST_59341_PI429715507	0.15425	-0.565212	-0.0634713	-0.267416	0.681329	0.839567	0.841802	0.485926	-0.118116	-0.119663	-0.0769677	-0.289169	0.0634713	-0.1462	0.0980163	0.149933	1.86299	Dapma7bEVm013085
CUST_142056_PI429715507	-0.797444	-1.27899	-1.39583	-1.42659	0.211145	-0.616666	0.0405083	0.143737	0.19212	0.618189	-0.0405083	-0.0811467	0.0829573	-0.255832	0.473247	0.306035	2.24917	Dapma7bEVm000050
CUST_128576_PI429715507	-0.932074	-0.551661	-1.21433	-0.707075	0.391337	0.80183	0.312863	0.0846887	-0.276072	0.337677	0.238983	0.50895	0.00115204	-0.308852	-0.00115204	-0.00336027	2.37671	Dapma7bEVm011728
CUST_65027_PI429715507	0.25625	-0.00195074	-0.0150321	-0.0323708	0.702588	1.45486	1.98865	1.1282	-0.018276	-0.0526166	-0.0183733	0.00195074	-0.0313358	0.00614834	0.199576	-0.00369859	2.40636
CUST_55055_PI429715507	-0.311962	0.213242	-0.000682831	-0.0246825	1.71119	1.03597	1.15755	1.5316	0.669994	-0.293654	-0.515739	-0.485356	0.000683308	-0.173977	-0.281924	0.068037	2.62096	Dapma7bEVm003607
CUST_72648_PI429715507	-0.479684	0.334861	-0.40837	-0.293573	1.38194	0.793045	1.40697	1.57166	0.0796533	0.0211091	-0.534462	-0.461308	0.152113	-0.248514	-0.0211091	-0.223242	2.82861	Dapma7bEVm005336
CUST_120878_PI429715507	-0.813189	-0.207437	0.563796	0.0141339	1.65687	1.7725	1.25827	1.49271	-0.705098	0.226252	0.0266976	-0.177314	-0.431479	-0.160065	-0.0141344	-0.766119	3.1509

## Sheet: TA- Unic Down
ProbeName	W1	W2	W3	W4	T+1	T+2	T+3	T+4	TA-1	TA-2	TA-3	TA-4	TB-1	TB-2	TB-3	TB-4	Fold	GeneName
CUST_139170_PI429715507	0.92113	0.923231	0.699912	0.521234	0.623454	0.0512357	0.412091	0.212199	0.19101	-0.181299	0.29121	0.412399	0.491298	0.522222	-0.0712346	0.0512345	1.50659	Dapma7bEVm001532
CUST_126995_PI429715507	0.241075	0.192173	0.312986	0.162773	0.0173488	0.00966072	-0.0338767	0.0428472	-0.225949	-0.728583	-0.321054	-0.230513	0.225973	-0.281143	-0.110281	-0.132923	1.51969	Dapma7bEVm005338
CUST_15840_PI429715507	-0.174476	0.136227	-0.0227776	0.270927	0.385505	0.185916	0.411408	0.398241	-0.212626	-0.792372	-0.439874	-0.940986	0.0227766	-0.219803	0.233294	-0.230823	1.56802	Dapma7bEVm003961
CUST_1666_PI429715507	0.0511098	0.0812389	0.015289	0.0523675	0.0912376	-0.0721985	0.0812344	0.0412786	-0.512761	-0.512898	-0.539876	-0.922377	-0.272367	-0.723777	-0.812786	-0.141279	1.57325	Dapma7bEVm002347
CUST_88165_PI429715507	-0.163592	0.13287	0.33459	0.100116	-0.162385	-0.344174	0.153852	0.428252	-0.403872	-0.720252	-0.602926	-0.615228	-0.100116	0.412228	0.637123	0.503348	1.60945	Dapma7bEVm028900
CUST_46093_PI429715507	-0.277772	0.257235	0.378993	0.110069	-0.110069	-0.347661	0.173236	0.423271	-0.558487	-0.845506	-0.56391	-0.490182	-0.116109	0.523057	0.640876	0.543093	1.66054	Dapma7bEVm028900
CUST_103899_PI429715507	-1.01764	-1.05796	-1.88647	-0.196614	0.802746	0.616619	1.31209	0.921687	-2.36401	0.256196	-3.2512	-2.22972	0.196615	-0.390114	1.03183	0.73722	1.81191	Dapma7bEVm004383
CUST_43037_PI429715507	0.0600996	0.294311	0.243345	0.0984068	0.103263	0.391101	0.0814466	0.380221	-1.01029	-0.446085	-0.868008	-0.663879	-0.4253	-0.0600996	-0.533778	-0.509603	1.89356	Dapma7bEVm019455
CUST_160615_PI429715507	0.0823202	0.234594	0.289901	0.267542	-0.0226326	-0.757636	0.746058	-0.0852346	-0.83573	-0.81771	-0.794429	-0.898296	0.0226336	0.0955925	0.0544214	-0.160435	2.07791
CUST_154655_PI429715507	0.45329	-0.486634	-0.022665	0.0771885	0.488257	-0.312929	0.022665	0.0671835	-0.975551	-1.03124	-0.94245	-1.27994	0.544183	-0.392733	0.264474	0.260449	2.08868	Dapma7bEVm005959
CUST_157301_PI429715507	0.438465	0.346785	0.707078	0.17873	0.203192	-0.756221	0.0368171	-0.077281	-1.01723	-0.721876	-0.571387	-0.806785	0.063735	-0.740268	0.259702	-0.0368171	2.29276
CUST_119689_PI429715507	0.878956	-0.235093	0.00878	0.731256	0.162909	-0.824584	-0.00877953	-0.0954051	-1.01647	-0.439717	-1.252	-1.13333	0.276009	0.161304	0.243886	0.345752	2.47316	Dapma7bEVm013052
CUST_154869_PI429715507	0.486911	-0.448441	0.173015	-0.025466	0.068819	-0.969408	0.0254664	0.107759	-1.06303	-1.49636	-1.48447	-1.12466	0.446227	-0.50931	0.26381	0.263346	2.52912	Dapma7bEVm030622
CUST_100299_PI429715507	0.339522	-0.0787301	0.0515165	0.660019	0.599361	-0.404948	0.933358	0.82987	-1.37691	-1.15633	-1.08156	-1.66003	-0.0515165	-0.846512	0.929091	0.737559	2.9522	Dapma7bEVm009478
CUST_121549_PI429715507	1.18542	-0.412519	-0.167883	0.512379	0.427126	-0.541795	0.367289	0.929622	-1.51079	-0.750483	-1.52089	-1.50922	0.203327	-0.168973	0.40253	0.167883	3.03605	Dapma7bEVm011394
CUST_123786_PI429715507	-0.335645	-0.52513	-1.16679	0.722931	1.18949	-0.632523	1.50023	1.26409	-1.76748	-1.14378	-2.3827	-2.46645	0.891506	0.335645	1.52468	1.4853	3.06088	Dapma7bEVm011143
CUST_12304_PI429715507	1.02072	0.343712	0.757323	1.19474	0.583828	0.498327	0.937288	0.271428	-0.681607	-1.89631	-0.177301	-0.853817	0.364452	-0.0937016	0.099211	0.138812	3.32038	Dapma7bEVm001375
CUST_61906_PI429715507	0.0565386	0.371664	-0.957703	0.471234	0.742899	-0.0565386	0.165242	0.605969	-0.728665	-1.84769	-2.17215	-2.7193	0.299256	0.737298	-0.536154	-1.04358	3.61097	Dapma7bEVm003961
CUST_157338_PI429715507	0.859621	-0.300124	-1.0171	0.507797	0.302395	-1.28332	0.626729	0.300124	-2.55271	-2.60578	-2.25609	-2.64143	0.454008	-1.83798	0.733231	0.634819	5.76193	Dapma7bEVm016429
CUST_22113_PI429715507	0.830091	-0.330121	-0.661852	0.544482	0.527963	-1.36989	0.482818	0.33012	-2.24859	-3.06044	-1.60868	-3.23066	0.336122	-1.65078	0.583317	0.599676	6.20204	Dapma7bEVm025860

## Sheet: TA-Unic Up
ProbeName	W1	W2	W3	W4	T+1	T+2	T+3	T+4	TA-1	TA-2	TA-3	TA-4	TB-1	TB-2	TB-3	TB-4	Fold	GeneName
CUST_17766_PI429715507	-0.256515	-0.354112	-0.200742	-0.247815	-0.105488	0.0322623	-0.102365	-0.0144799	0.225773	0.412627	0.379432	0.307635	0.20409	0.160024	0.102365	0.166544	1.51169	Dapma7bEVm005396
CUST_98292_PI429715507	-0.358254	-0.591709	-0.216476	-0.345749	-0.0875607	0.0836926	-0.0474911	-0.290932	0.245476	0.131641	0.474911	0.121656	0.171561	0.146076	0.125809	0.150203	1.53844	Dapma7bEVm010497
CUST_42724_PI429715507	0.774186	0.695491	0.71986	0.898965	1.03268	1.81945	1.62901	1.25935	1.98806	1.85793	1.01208	1.23815	1.29798	0.809108	1.23833	1.0556	1.68405	Dapma7bEVm005483
CUST_48781_PI429715507	-0.294361	0.00774479	-1.28578	-0.00774527	-0.329084	0.223361	-0.0587497	0.118227	0.405063	0.402684	0.338478	0.296266	-0.101033	0.972455	-0.162928	-0.0271826	1.6884	Dapma7bEVm028401
CUST_77641_PI429715507	-0.318765	0.233422	-0.30859	-0.758934	-1.03367	-0.0261984	-0.558652	-1.21459	0.9526	0.0261984	0.59623	0.77265	0.603895	-0.61589	0.0542474	0.170908	1.83418	Dapma7bEVm011665
CUST_4536_PI429715507	-0.0167123	-0.116923	-0.103413	-0.118413	0.0941125	3.20062	-0.179534	-0.0024347	0.719407	3.23851	0.98235	0.715145	-0.152509	0.688524	-0.163724	0.0024187	2.16028	Dapma7bEVm005667
CUST_124714_PI429715507	-0.0820413	0.314187	-0.00276399	0.00276399	-0.0278893	0.171913	-0.0347059	-0.0401945	1.70553	1.46227	1.21785	1.31135	-0.0394635	0.603351	-0.0374842	-0.0430934	2.57793	Dapma7bEVm019271
CUST_19559_PI429715507	1.81237	-0.0618892	0.0656278	-0.0103683	1.51272	3.07179	1.197	1.40175	2.86344	3.22402	3.41276	2.29532	-0.0383854	2.80801	-0.0629139	2.61276	5.47502	Dapma7bEVm027661
CUST_48867_PI429715507	-0.0502498	-0.049746	-0.08215	-0.0378437	-0.0614991	0.567452	0.0174315	0.232529	5.655	6.03309	3.43916	5.09251	-0.0697339	1.00418	-0.0859818	-0.0174315	34.5339	Dapma7bEVm019270

[truncated: 4 more sheets: TB-Unic Down, TAB-Down, T+TA- Down, T+TB-Down]
