# Supplementary material for: Tryptophan hydroxylase (TRH) loss of function mutations in Daphnia deregulated growth, energetic, serotoninergic and arachidonic acid metabolic signalling pathways
Source: Sci Rep. 2019 Mar 6;9:3693. doi: 10.1038/s41598-019-39987-5 (PMC6403212; doi:10.1038/s41598-019-39987-5)
Supplement: Supplementary file 3 — File S2 [file 41598_2019_39987_MOESM3_ESM.xlsx]

## Sheet: GO genes final
							Cluster
	Probes	Daphnia magna gene	Common Name		T+D	TA-D	TA-U	TB-D	Comon D	T+ unic	TA- unic
	Mol function
GO:0042302	structural constituent of cuticle
	CUST_102541_PI429715507	Dapma7bEVm009931	cuticular protein 49Ag		x	x		x	x
	CUST_105652_PI429715507	Dapma7bEVm002950	Cuticle protein (82%D)		x	x		x	x
	CUST_111187_PI429715507	Dapma7bEVm008546	cuticular protein RR-2 family member 23 precursor		x	x		x	x
	CUST_123147_PI429715507	Dapma7bEVm005358	cuticular protein 72 precursor		x	x		x	x
	CUST_161118_PI429715507	Dapma7bEVm003587	CDD: DNA polymerase III subunits gamma and tau (48%D)		x	x		x	x
	CUST_59848_PI429715507	Dapma7bEVm002510	cuticular protein 50Cb		x	x		x	x
	CUST_67477_PI429715507	Dapma7bEVm009626	cuticular protein 50Cb		x	x		x	x
	CUST_67490_PI429715507	Dapma7bEVm018552	cuticular protein 72 precursor		x	x		x	x
	CUST_8279_PI429715507	Dapma7bEVm001220	cuticular protein RR-2 family member 23 precursor		x			x
	CUST_97562_PI429715507	Dapma7bEVm009953	cuticular protein hypothetical 28 precursor		x					x
	CUST_97578_PI429715507	Dapma7bEVm000944	AGAP000345-PA		x			x
GO:0008061	chitine binding
	CUST_101191_PI429715507	Dapma7bEVm014956	chitinase, acidic		x					x
	CUST_145614_PI429715507	Dapma7bEVm000704	chitin deacetylase 2 isoform A precursor		x	x		x	x
	CUST_18986_PI429715507	Dapma7bEVm015002	Cuticular protein analogous to peritrophins 1-F (78%D)		x	x		x	x
	CUST_23637_PI429715507	Dapma7bEVm014956	chitinase 10 precursor		x					x
	CUST_23641_PI429715507	Dapma7bEVm014956	chitinase 1 (chitotriosidase)		x					x
	CUST_33489_PI429715507	Dapma7bEVm014956	chitotriosidase-1		x					x
	CUST_45817_PI429715507	Dapma7bEVm015400	Peritrophin-1 precursor, putative		x	x		x	x
	CUST_80943_PI429715507	Dapma7bEVm002498	Cuticular protein analogous to peritrophins 1-E (85%D)		x	x		x	x
	CUST_87769_PI429715507	Dapma7bEVm015400	Cuticular protein analogous to peritrophins 3-D2 (90%L)		x	x		x	x
	CUST_100299_PI429715507	Dapma7bEVm009478	Chitin deacetylase (93%D)			x		x			x
GO:0005214	structural constituent of chitin-based cuticle
	CUST_102541_PI429715507	Dapma7bEVm009931	cuticular protein 49Ag		x	x		x	x
	CUST_105652_PI429715507	Dapma7bEVm002950	Cuticle protein (82%D)		x	x		x	x
	CUST_111187_PI429715507	Dapma7bEVm008546	cuticular protein RR-2 family member 23 precursor		x	x		x	x
	CUST_123147_PI429715507	Dapma7bEVm005358	cuticular protein 72 precursor		x	x		x	x
	CUST_161118_PI429715507	Dapma7bEVm003587	CDD: DNA polymerase III subunits gamma and tau (48%D)		x	x		x	x
	CUST_59848_PI429715507	Dapma7bEVm002510	cuticular protein 50Cb		x	x		x	x
	CUST_67477_PI429715507	Dapma7bEVm009626	cuticular protein 50Cb		x	x		x	x
	CUST_67490_PI429715507	Dapma7bEVm018552	cuticular protein 72 precursor		x	x		x	x
	CUST_8279_PI429715507	Dapma7bEVm001220	cuticular protein RR-2 family member 23 precursor		x			x
	CUST_97578_PI429715507	Dapma7bEVm000944	AGAP000345-PA		x			x
GO:0008010	structural constituent of chitin-based larval cuticle
	CUST_102541_PI429715507	Dapma7bEVm009931	cuticular protein 49Ag		x	x		x	x
	CUST_105652_PI429715507	Dapma7bEVm002950	Cuticle protein (82%D)		x	x		x	x
	CUST_111187_PI429715507	Dapma7bEVm008546	cuticular protein RR-2 family member 23 precursor		x	x		x	x
	CUST_123147_PI429715507	Dapma7bEVm005358	cuticular protein 72 precursor		x	x		x	x
	CUST_59848_PI429715507	Dapma7bEVm002510	cuticular protein 50Cb		x	x		x	x
	CUST_67477_PI429715507	Dapma7bEVm009626	cuticular protein 50Cb		x	x		x	x
	CUST_67490_PI429715507	Dapma7bEVm018552	cuticular protein 72 precursor		x	x		x	x
	CUST_8279_PI429715507	Dapma7bEVm001220	cuticular protein RR-2 family member 23 precursor		x			x
	CUST_97578_PI429715507	Dapma7bEVm000944	AGAP000345-PA		x			x
	CUST_161118_PI429715507	Dapma7bEVm003587	CDD: DNA polymerase III subunits gamma and tau (48%D)		x	x		x	x
GO:0016746	Transferase activity, transferring acyl groups (3 less)
	CUST_129188_PI429715507	Dapma7bEVm003305	Acetyl-CoA acetyltransferase, cytosolic		x	x		x	x
	CUST_138878_PI429715507	Dapma7bEVm001105	nose resistant to fluoxetine protein 6-like		x	x		x	x
	CUST_143252_PI429715507	Dapma7bEVm005479	nose resistant to fluoxetine protein 6-like		x	x		x	x
	CUST_1758_PI429715507	Dapma7bEVm000310	transforming growth factor, beta-induced, 68kDa		x			x
	CUST_24704_PI429715507	Dapma7bEVm006061	ELOVL fatty acid elongase 4		x	x		x	x
	CUST_38023_PI429715507	Dapma7bEVm001105	nose resistant to fluoxetine protein 6-like		x	x		x	x
	CUST_38871_PI429715507	Dapma7bEVm007310	elongation of very long chain fatty acids protein 4-like isoform X1		x					x
	CUST_5069_PI429715507	Dapma7bEVm000199	hydroxymethylglutaryl-CoA synthase 1						x
	CUST_78329_PI429715507	Dapma7bEVm011255	transforming growth factor, beta-induced, 68kDa		x					x
	CUST_87067_PI429715507	Dapma7bEVm000199	hydroxymethylglutaryl-CoA synthase, mitochondrial						x
	Biol process
GO:0006040	aminosugar metabolism (9 of 13)
	CUST_101191_PI429715507	Dapma7bEVm014956	chitinase 1 (chitotriosidase)		x					x
	CUST_145614_PI429715507	Dapma7bEVm000704	chitin deacetylase 2 isoform A precursor		x	x		x	x
	CUST_18986_PI429715507	Dapma7bEVm015002	Cuticular protein analogous to peritrophins 1-F (78%D)		x	x		x	x
	CUST_25449_PI429715507	Dapma7bEVm011550	oscillin, isoform D		x	x		x	x
	CUST_45817_PI429715507	Dapma7bEVm015400	Peritrophin-1 precursor, putative		x	x		x	x
	CUST_51858_PI429715507	Dapma7bEVm008177	amidohydrolase domain containing 2		x	x		x	x
	CUST_80943_PI429715507	Dapma7bEVm002498	Cuticular protein analogous to peritrophins 1-E (85%D)		x	x		x	x
	CUST_87769_PI429715507	Dapma7bEVm015400	Cuticular protein analogous to peritrophins 3-D2 (90%L)		x	x		x	x
	CUST_100299_PI429715507	Dapma7bEVm009478	Chitin deacetylase (93%D)			x					x
GO:0006022	aminoglycan metabolic process (7 of 10)
	CUST_101191_PI429715507	Dapma7bEVm014956	chitinase, acidic		x					x
	CUST_145614_PI429715507	Dapma7bEVm000704	chitin deacetylase 2 isoform A precursor		x	x		x	x
	CUST_18986_PI429715507	Dapma7bEVm015002	Cuticular protein analogous to peritrophins 1-F (78%D)		x	x		x	x
	CUST_23641_PI429715507	Dapma7bEVm014956	chitinase 1 (chitotriosidase)		x					x
	CUST_45817_PI429715507	Dapma7bEVm015400	Peritrophin-1 precursor, putative		x	x		x	x
	CUST_80943_PI429715507	Dapma7bEVm002498	Cuticular protein analogous to peritrophins 1-E (85%D)		x	x		x	x
	CUST_87769_PI429715507	Dapma7bEVm015400	Cuticular protein analogous to peritrophins 3-D2 (90%L)		x	x		x	x
GO:1901071	glucosamine-containing compound metabolic process (11 of 13)
	CUST_101191_PI429715507	Dapma7bEVm014956	chitinase, acidic		x					x
	CUST_145614_PI429715507	Dapma7bEVm000704	chitin deacetylase 2 isoform A precursor		x	x		x	x
	CUST_18986_PI429715507	Dapma7bEVm015002	Cuticular protein analogous to peritrophins 1-F (78%D)		x	x		x	x
	CUST_23637_PI429715507	Dapma7bEVm014956	chitinase 1 (chitotriosidase)		x					x
	CUST_25449_PI429715507	Dapma7bEVm011550	oscillin, isoform D		x	x		x	x
	CUST_33489_PI429715507	Dapma7bEVm014956	chitotriosidase-1		x					x
	CUST_45817_PI429715507	Dapma7bEVm015400	Peritrophin-1 precursor, putative		x	x		x	x
	CUST_51858_PI429715507	Dapma7bEVm008177	amidohydrolase domain containing 2		x	x		x	x
	CUST_80943_PI429715507	Dapma7bEVm002498	Cuticular protein analogous to peritrophins 1-E (85%D)		x	x		x	x
	CUST_87769_PI429715507	Dapma7bEVm015400	Cuticular protein analogous to peritrophins 3-D2 (90%L)		x	x		x	x
	CUST_100299_PI429715507	Dapma7bEVm009478	Chitin deacetylase (93%D)			x					x
GO:0008610	lipid biosynthesis (15 of 18
	CUST_118974_PI429715507	Dapma7bEVm010851	contactin associated protein 1		x	x		x	x
	CUST_129188_PI429715507	Dapma7bEVm003305	Acetyl-CoA acetyltransferase, cytosolic		x	x		x	x
	CUST_147640_PI429715507	Dapma7bEVm010271	UDP-Gal:betaGlcNAc beta 1,3-galactosyltransferase, polypeptide 5		x	x		x	x
	CUST_1758_PI429715507	Dapma7bEVm000310	transforming growth factor, beta-induced, 68kDa		x			x
	CUST_24704_PI429715507	Dapma7bEVm006061	ELOVL fatty acid elongase 4		x	x		x	x
	CUST_24996_PI429715507	Dapma7bEVm029638	alkyldihydroxyacetonephosphate synthase, peroxisomal-like		x	x
	CUST_38871_PI429715507	Dapma7bEVm007310	elongation of very long chain fatty acids protein 4-like isoform X1		x					x
	CUST_50048_PI429715507	Dapma7bEVm000315	alkylglycerone phosphate synthase		x	x		x	x
	CUST_7515_PI429715507	Dapma7bEVm000199	hydroxymethylglutaryl-CoA synthase 1
	CUST_78329_PI429715507	Dapma7bEVm011255	transforming growth factor, beta-induced, 68kDa		x					x
	CUST_82991_PI429715507	Dapma7bEVm010304	fatty acid hydroxylase domain containing 2		x	x		x	x
	CUST_85215_PI429715507	Dapma7bEVm001546	fatty acid desaturase		x	x		x	x
	CUST_87067_PI429715507	Dapma7bEVm000199	hydroxymethylglutaryl-CoA synthase, mitochondrial
	CUST_103899_PI429715507	Dapma7bEVm004383	fatty acid hydroxylase domain containing 2			x					x
	CUST_122552_PI429715507	Dapma7bEVm015475	peroxinectin, putative					x
GO:0006633	fatty acid biosynthesis (9 of 10)
	CUST_129188_PI429715507	Dapma7bEVm003305	Acetyl-CoA acetyltransferase, cytosolic		x	x		x	x
	CUST_1758_PI429715507	Dapma7bEVm000310	transforming growth factor, beta-induced, 68kDa		x			x
	CUST_24704_PI429715507	Dapma7bEVm006061	ELOVL fatty acid elongase 4		x	x		x	x
	CUST_38871_PI429715507	Dapma7bEVm007310	elongation of very long chain fatty acids protein 4-like isoform X1		x					x
	CUST_78329_PI429715507	Dapma7bEVm011255	transforming growth factor, beta-induced, 68kDa		x					x
	CUST_82992_PI429715507	Dapma7bEVm010304	fatty acid hydroxylase domain containing 2		x	x		x	x
	CUST_85215_PI429715507	Dapma7bEVm001546	fatty acid desaturase		x	x		x	x
	CUST_103899_PI429715507	Dapma7bEVm004383	fatty acid hydroxylase domain containing 2			x					x
	CUST_122552_PI429715507	Dapma7bEVm015475	peroxinectin, putative					x
GO:0008299|GO:0009241	isoprenoid biosynthesis (1 of 4)
	CUST_5069_PI429715507	Dapma7bEVm000199	hydroxymethylglutaryl-CoA synthase 1
	CUST_31810_PI429715507	Dapma7bEVm005035	3-hydroxy-3-methylglutaryl-coenzyme A reductase isoform X3			x		x	x
	CUST_118326_PI429715507	Dapma7bEVm004755	diphosphomevalonate decarboxylase-like isoform X1		x	x		x	x
	CUST_1228_PI429715507	Dapma7bEVm005093	phosphomevalonate kinase		x	x		x	x
GO:0072330	monocarboxylic acid biosynthetic process (8 of 9)
	CUST_129188_PI429715507	Dapma7bEVm003305	Acetyl-CoA acetyltransferase, cytosolic		x	x		x	x
	CUST_1758_PI429715507	Dapma7bEVm000310	transforming growth factor, beta-induced, 68kDa		x			x
	CUST_24704_PI429715507	Dapma7bEVm006061	ELOVL fatty acid elongase 4		x	x		x	x
	CUST_38871_PI429715507	Dapma7bEVm007310	elongation of very long chain fatty acids protein 4-like isoform X1		x					x
	CUST_78329_PI429715507	Dapma7bEVm011255	transforming growth factor, beta-induced, 68kDa		x					x
	CUST_82992_PI429715507	Dapma7bEVm010304	fatty acid hydroxylase domain containing 2		x	x		x	x
	CUST_85215_PI429715507	Dapma7bEVm001546	fatty acid desaturase		x	x		x	x
	CUST_122552_PI429715507	Dapma7bEVm015475	peroxinectin, putative					x
GO:0006030	chitin metabolic process 7 of11
	CUST_101191_PI429715507	Dapma7bEVm014956	chitinase, acidic		x					x
	CUST_145614_PI429715507	Dapma7bEVm000704	chitin deacetylase 2 isoform A precursor		x	x		x	x
	CUST_18986_PI429715507	Dapma7bEVm015002	Cuticular protein analogous to peritrophins 1-F (78%D)		x	x		x	x
	CUST_23637_PI429715507	Dapma7bEVm014956	chitinase 1 (chitotriosidase)		x					x
	CUST_80943_PI429715507	Dapma7bEVm002498	Cuticular protein analogous to peritrophins 1-E (85%D)		x	x		x	x
	CUST_87769_PI429715507	Dapma7bEVm015400	Cuticular protein analogous to peritrophins 3-D2 (90%L)		x	x		x	x
	CUST_100299_PI429715507	Dapma7bEVm009478	Chitin deacetylase (93%D)			x					x
GO:0042335	cuticle development
	CUST_102541_PI429715507	Dapma7bEVm009931	cuticular protein 49Ag		x	x		x	x
	CUST_105652_PI429715507	Dapma7bEVm002950	Cuticle protein (82%D)		x	x		x	x
	CUST_111187_PI429715507	Dapma7bEVm008546	cuticular protein RR-2 family member 23 precursor		x	x		x	x
	CUST_123147_PI429715507	Dapma7bEVm005358	cuticular protein 72 precursor		x	x		x	x
	CUST_1758_PI429715507	Dapma7bEVm000310	transforming growth factor, beta-induced, 68kDa		x			x
	CUST_55227_PI429715507	Dapma7bEVm009899	carboxypeptidase M precursor, putative		x			x
	CUST_67477_PI429715507	Dapma7bEVm009626	cuticular protein 50Cb		x	x		x	x
	CUST_67490_PI429715507	Dapma7bEVm018552	cuticular protein 72 precursor		x	x		x	x
	CUST_78329_PI429715507	Dapma7bEVm011255	transforming growth factor, beta-induced, 68kDa		x					x
	CUST_8279_PI429715507	Dapma7bEVm001220	cuticular protein RR-2 family member 23 precursor		x			x
	CUST_85215_PI429715507	Dapma7bEVm001546	fatty acid desaturase		x	x		x	x
	CUST_97578_PI429715507	Dapma7bEVm000944	AGAP000345-PA		x			x
GO:0044255	Cellular lipid metabolism
	CUST_72169_PI429715507	Dapma7bEVm000199	hydroxymethylglutaryl-CoA synthase 1		x	x		x	x
	CUST_118974_PI429715507	Dapma7bEVm010851	contactin associated protein 1		x	x		x	x
	CUST_82992_PI429715507	Dapma7bEVm010304	fatty acid hydroxylase domain containing 2		x	x		x	x
	CUST_50048_PI429715507	Dapma7bEVm000315	alkylglycerone phosphate synthase		x	x		x	x
	CUST_24704_PI429715507	Dapma7bEVm006061	ELOVL fatty acid elongase 4		x	x		x	x
	CUST_89819_PI429715507	Dapma7bEVm029599	phospholipase A2		x	x		x	x
	CUST_147640_PI429715507	Dapma7bEVm010271	UDP-Gal:betaGlcNAc beta 1,3-galactosyltransferase, polypeptide 5		x	x		x	x
	CUST_85215_PI429715507	Dapma7bEVm001546	fatty acid desaturase		x	x		x	x
	CUST_82991_PI429715507	Dapma7bEVm010304	fatty acid hydroxylase domain containing 2		x	x		x	x
	CUST_129188_PI429715507	Dapma7bEVm003305	Acetyl-CoA acetyltransferase, cytosolic		x	x		x	x
	CUST_103899_PI429715507	Dapma7bEVm004383	fatty acid hydroxylase domain containing 2			x					x
GO:0019441	tryptophan catabolic process to kynurenine
	CUST_19559_PI429715507	Dapma7bEVm027661	tryptophan 2,3-dioxygenase				x				x
	CUST_4536_PI429715507	Dapma7bEVm005667	kynurenine formamidase-like isoform X1				x				x
